# Supplementary material for: How Do Females Persist? Life History, Environment, and Female Advantage in Gynodioecious Cirsium
Source: Ecol Evol. 2026 Jul 24;16(7):e74093. doi: 10.1002/ece3.74093 (PMC13400990; doi:10.1002/ece3.74093)
Supplement: Supplementary file 1 — Data S1: contains the raw data used for all statistical analyses. The file includes a dedicated ReadMe sheet describing the datasets, variables, abbreviations, and measurement units. [file ECE3-16-e74093-s001.xlsx]

## Sheet: Description (ReadMe)
	Journal of Ecology and Evolution Supporting Information
	Article Title: How Do Females Persist? Life History, Environment, and Female Advantage in Gynodioecious Cirsium
	Authors: Ashini Dias Mahadura1, Jakub Šmerda1, Tereza Maňáková1, Michaela Kubová1, Zuzana Halamová1, František Zedek1, Petr Bureš1*
	Affiliations: 1Department of Botany and Zoology, Faculty of Science, Masaryk University, Brno, Czech Republic.
	Correspondence: Petr Bureš (E-mail: bures@sci.muni.cz)
	1. General description of the supplementary datasets
	This workbook contains four datasets associated with the manuscript:
	How Do Females Persist? Life History, Environment, and Female Advantage in Gynodioecious Cirsium
	To compare female frequencies between species and analyse their environmental correlates, we recorded hermaphrodites and females in 126 populations of Cirsium heterophyllum (11,152 analysed individuals) and 285 populations of Cirsium palustre (16,398 analysed individuals) across Austria, Czech Republic, Germany, France, Italy, Slovakia, Slovenia, and Switzerland between 2006 and 2025 (Sets 1 and …
	For the detailed analysis of female advantage, vegetative and reproductive traits were sampled in 13 populations of C. heterophyllum (20 females and 20 hermaphrodites per population; 520 individuals; Set 3) and 16 populations of C. palustre (264 females and 264 hermaphrodites in total; Set 4).
	2. Description of datasets
	Set 1: Population-level female frequency data for Cirsium heterophyllum (126 populations).
	Set 2: Population-level female frequency data for Cirsium palustre (285 populations).
	Set 3: Individual-level female advantage, vegetative traits, and reproductive traits measured in 13 populations of Cirsium heterophyllum.
	Set 4: Individual-level female advantage, vegetative traits, and reproductive traits measured in 16 populations of Cirsium palustre.
	3. Environmental variables
	Climatic variables (BIO1–BIO19) were extracted from the CHELSA database and follow standard bioclimatic variable definitions.
	BIO1 – Mean annual air temperature
	BIO2 – Mean diurnal air temperature range
	BIO3 – Isothermality
	BIO4 – Temperature seasonality
	BIO5 – Mean daily maximum air temperature of the warmest month
	BIO6 – Mean daily minimum air temperature of the coldest month
	BIO7 – Annual range of air temperature
	BIO8 – Mean daily mean air temperatures of the wettest quarter
	BIO9 – Mean daily mean air temperatures of the driest quarter
	BIO10 – Mean daily mean air temperatures of the warmest quarter
	BIO11 – Mean daily mean air temperatures of the coldest quarter
	BIO12 – Annual precipitation amount
	BIO13 – Precipitation amount of the wettest month
	BIO14 – Precipitation amount of the driest month
	BIO15 – Precipitation seasonality
	BIO16 – Mean monthly precipitation amount of the wettest quarter
	BIO17 – Mean monthly precipitation amount of the driest quarter
	BIO18 – Mean monthly precipitation amount of the warmest quarter
	BIO19 – Mean monthly precipitation amount of the coldest quarter
	Soil variables were extracted for the 0–5 cm soil layer and include:
	pH_H2O – soil pH measured in water
	N_g_per_kg – total soil nitrogen content (g kg⁻¹)
	Grav_vol_percent – gravel volume (%)
	4. Explanation of column headers
	Variable descriptions Set 1 and Set 2
	Variable	Description	Units/Values
	Species	Species name	Not applicable
	code	Population code	Not applicable
	locality_description	Description of sampling locality	Not applicable
	coordinates	Geographic coordinates	Latitude, Longitude
	altitude	Elevation	m a.s.l.
	population_sample_size	Number of sampled individuals per population	Number of individuals
	Number of cosexuals	Number of sampled cosexuals per population	Number of individuals
	Number of females	Number of sampled females per population	Number of individuals
	Female_frequency	Percentage of females in population	%
	log_population_sample_size	Log-transformed population sample size	Continuous
	latitude	Latitude	Decimal degrees
	longitude	Longitude	Decimal degrees
	BIO1–BIO19	Climatic variables
	pH_H2O, N_g_per_kg, Grav_vol_percent	Soil variables
	Variable descriptions – Set 3 and Set 4
	Datasets 3 and 4 contain individual-level measurements of female advantage, vegetative traits, reproductive traits, and achene predation in populations of Cirsium heterophyllum and Cirsium palustre, respectively.
	Variable	Description	Units/Values
	Locality	Population identifier corresponding to the population coordinates listed below	Integer
	Sex	Plant sex	Female, Hermaphrodite
	Plant_height	Height of plant from bottom to top/apex	cm
	Stem_robustness	estimated as dry stem mass per cm.; For stem robustness, 10-cm stem segments collected from the basal and middle stem portions of the stem were dried for 96 h at 60 °C and averaged per plant	g/cm
	Capitula_per_plant	Number of capitula produced per plant	Count
	Florets_per_plant	Number of florets (developed + aborted achenes) produced per plant	Count
	Developed_achenes_per_plant	Number of developed achenes per plant	Count
	Viable_achenes_per_plant	Number of viable achenes per plant	Count
	Achene_viability_percent	Percentage of viable achenes (calculated as the proportion (in %) of viable achenes relative to the total number of developed achenes)	%
	Achene_viability_proportion	Proportion of viable achenes calculated as the proportion of viable achenes relative to the total number of developed achenes	0–1
	Granivores_per_plant	Number of granivore individuals (adults and larvae) per plant	Count
	Locality (Population)	Population identifier corresponding to the population coordinates listed
	Coordinates	Geographic coordinates (Latitude, Longitude)

## Sheet: Set 1
Species	code	locality description	coordinates	altitude	population_sample_size	Number of cosexuals	Number of females	Female_frequency	log_population_sample_size	latitude	longitude	BIO1	BIO2	BIO3	BIO4	BIO5	BIO6	BIO7	BIO8	BIO9	BIO10	BIO11	BIO12	BIO13	BIO14	BIO15	BIO16	BIO17	BIO18	BIO19	pH_H2O	N_g_per_kg	Gravel_vol_percent
Cirsium heterophyllum	HET-Krásný Les-08	Czech Republic, Krásný Les: wet meadow above the road 0.7 km SSE of the village, coll. P. Bureš 1/Jul/2008	50°45'31.6"N, 13°56'13.1"E	660	7	5	2	28.57	0.845098	50.7588	13.937	64	73	280	6758	205	-56	262	153	-24	157	-24	803	97	46	27	288	143	287	161	5.8	9.3	17
Cirsium heterophyllum	HET-Kocanda-09	Czech Republic, Žďárské vrchy Mts, Herálec-Kocanda wet meadow W of the village, coll. P. Bureš & J. Bureš 25/Jun/2009	49°40'48.5"N, 15°58'53.9"E	650	25	19	6	24	1.39794	49.6801	15.9816	68	74	271	7088	213	-60	273	160	-25	164	-27	638	85	33	37	253	102	240	113	5.1	7.8	14
Cirsium heterophyllum	HET-Pod Brožovou skalou-09	Czech Republic, Žďárské vrchy Mts, Sklené: narure reserve "Pod Brožovou skalou" N of the village, coll. P. Bureš 4/Jul/2009	49°37'05.0"N, 16°00'39.6"E	731	24	10	14	58.33	1.38021	49.6181	16.011	63	74	271	7065	208	-64	272	155	-29	159	-31	802	101	42	33	302	132	297	151	4.7	7.9	14
Cirsium heterophyllum	HET-Herálec2-09	Czech Republic, Žďárské vrchy Mts, Herálec: along the road to Vortová N of the village, coll. P. Bureš 30/Jun/2009	49°41'42.1"N, 15°58'03.8"E	676	12	6	6	50	1.07918	49.695	15.9677	68	74	271	7085	213	-60	273	160	-25	164	-27	685	92	36	37	275	111	260	122	5.3	7.4	13
Cirsium heterophyllum	HET-Herálec-09	Czech Republic, Žďárské vrchy Mts, Herálec: along the road between villages Herálec and Kocanda coll. P. Bureš & J. Bureš 30/Jun/2009	49°40'52.3"N, 15°59'24.3"E	645	30	22	8	26.67	1.47712	49.6812	15.9901	69	74	271	7095	214	-59	273	161	-24	165	-26	628	84	33	37	250	101	237	110	5.4	8.2	13
Cirsium heterophyllum	HET-Studnice-09	Czech Republic, Žďárské vrchy Mts, Studnice: meadow near the small pond S of the village, coll. P. Bureš & J. Bureš 30/Jun/2009	49°43'44.3"N, 15°54'25.8"E	614	17	12	5	29.41	1.23045	49.729	15.9072	70	74	271	7088	215	-58	273	162	-23	166	-25	712	93	39	34	276	120	265	133	5.6	7.5	14
Cirsium heterophyllum	HET-Vříšť-09	Czech Republic, Žďárské vrchy Mts, Vříšť: meadow above the road and quarry in the valley of the brook 1 km E of the village, coll. P. Bureš & J. Bureš 2/Jul/2009.	49°38'07.1"N, 16°08'35.9"E	611	19	10	9	47.37	1.27875	49.6353	16.1433	71	74	270	7115	216	-58	274	163	-23	167	-25	614	80	32	36	238	99	231	110	5.8	8	14
Cirsium heterophyllum	HET-Dlouhý-09	Czech Republic, Eastern Bohemia, Dlouhý: wet meadow E of the village, coll. P. Bureš & J. Bureš 30/Jun/2009	49°45'12.0"N, 15°49'05.4"E	551	6	5	1	16.67	0.778151	49.7533	15.8182	75	74	271	7102	220	-54	273	167	-18	171	-21	612	79	33	34	234	102	227	114	5.7	7	13
Cirsium heterophyllum	HET-Campolongo-09	Italy, Massif Gruppo di Sella: along the path between chalet Hot Boe and Rifugio Lago Boe in Passo di Campolongo, coll. P. Bureš 6/Sep/2009	46°31'06.8"N, 11°52'11.1"E	1887	23	8	15	65.22	1.36173	46.5186	11.8697	22	83	296	6721	165	-115	280	84	-63	115	-69	876	106	41	31	310	123	285	127	5.7	8.5	14
Cirsium heterophyllum	HET-Hamry-11	Czech Republic, Žďárské vrchy Mts, Hamry: meadow at the SE shores of the lake Hamerská nádrž, S of the village, coll. P. Bureš & J. Bureš 17/Jun/2011	49°43'36.8"N, 15°55'39.0"E	602	27	12	15	55.56	1.43136	49.7269	15.9275	71	74	271	7097	216	-57	273	164	-22	167	-24	687	91	37	35	270	115	257	129	5.5	8.2	13
Cirsium heterophyllum	HET-Cikháj-11	Czech Republic, Žďárské vrchy Mts, Cikháj: wet meadow in the village, coll. P. Bureš 17/Jun/2011	49°38'44.3"N, 15°57'55.0"E	662	28	10	18	64.29	1.44716	49.6456	15.9653	68	74	271	7082	213	-60	273	160	-25	164	-27	695	84	37	31	252	116	250	134	5	7.9	14
Cirsium heterophyllum	HET-Fryšava1-11	Czech Republic, Žďárské vrchy Mts, Kadov: along the road to the village of Fryšava, coll. P. Bureš & L. Horová 13/Jul/2011	49°37'41.3"N, 16°04'21.6"E	688	18	10	8	44.44	1.25527	49.6281	16.0727	67	74	271	7089	212	-61	273	159	-26	163	-28	636	81	33	35	241	103	238	117	5.3	9.8	12
Cirsium heterophyllum	HET-Milovy-11/14	Czech Republic, Žďárské vrchy Mts, Milovy: wet meadows in the valley of river Svratka along the road to Křižánky, coll. P. Bureš & L. Horová 14/Jul/2011	49°40'28.1"N, 16°05'04.5"E	590	214	100	114	53.27	2.33041	49.6745	16.0846	72	74	270	7120	218	-56	274	165	-21	169	-23	573	75	30	36	223	93	214	104	5.5	7.7	14
Cirsium heterophyllum	HET-Tonale-11	Italy, Massif Gruppo della Presanella, Passo Tonale: near the lower station of cableway to Passo Paradiso, coll. P. Bureš 22/Jul/2011	46°15'23.2"N, 10°34'19.2"E	1846	5	4	1	20	0.69897	46.2564	10.572	28	79	291	6636	170	-103	273	121	-55	121	-61	1000	120	46	30	353	147	353	160	6.6	6.9	14
Cirsium heterophyllum	HET-Vermiglio1-11	Italy, Massif Gruppo della Presanella, Passo Tonale: at the road to Vermiglio, S of the heliport, coll. P. Bureš 22/Jul/2011	46°15'36.5"N, 10°36'25.8"E	1796	38	33	5	13.16	1.57978	46.2601	10.6072	29	79	291	6642	171	-102	273	122	-54	122	-60	882	98	41	26	274	134	274	149	6.6	7.3	15
Cirsium heterophyllum	HET-Cogolo-11	Italy, Massif Gruppo di Cevedale, Peio: at the road from Peio-Fonti to Cogolo, coll. P. Bureš 23/Jul/2011	46°21'16.9"N, 10°40'24.1"E	1361	28	20	8	28.57	1.44716	46.3547	10.6734	51	79	288	6718	194	-81	275	71	-33	145	-39	734	81	37	25	228	117	226	126	6.5	7.7	11
Cirsium heterophyllum	HET-Vermiglio2-11	Italy, Massif Gruppo della Presanella, Passo Tonale: in the forest along the road to Vermiglio, coll. P. Bureš 25/Jul/2011	46°15'53.6"N, 10°36'46.6"E	1779	18	15	3	16.67	1.25527	46.2649	10.6129	35	79	290	6670	178	-96	274	55	-48	129	-54	830	91	40	25	254	130	253	144	6.5	7.7	14
Cirsium heterophyllum	HET-Marilleva-11	Italy, Massiv Gruppo della Presanella, Marilleva: along the road to the camp Marilleva 1400, coll. P. Bureš 29/Jul/2011	46°17'60.0"N, 10°49'28.3"E	1483	35	15	20	57.14	1.54407	46.3	10.8245	58	80	288	6765	201	-75	277	147	-27	152	-33	849	97	45	25	280	140	275	146	6.6	7.6	13
Cirsium heterophyllum	HET-Planai-Hütte-11	Austria, Steiermark, Schladming: at the road to Planai-Hütte, coll. P. Bureš 10/Sep/2011	47°21'48.0"N, 13°43'33.4"E	1750	21	6	15	71.43	1.32222	47.3633	13.7259	18	83	297	6843	162	-119	280	107	-69	111	-75	1591	225	82	35	646	260	635	296	5.2	10.1	19
Cirsium heterophyllum	HET-Arabba-12	Italy, Massif Gruppo del Sella, Arabba: meadow at small pond in Passo Campolongo N of the village, coll. P. Bureš 6/Jul/2012	46°32'07.1"N, 11°53'14.6"E	1723	31	14	17	54.84	1.49136	46.5353	11.8874	33	83	295	6760	176	-105	281	121	-53	126	-59	888	110	44	31	329	134	304	141	5.6	8.8	14
Cirsium heterophyllum	HET-Passo di Vallés1-12	Italy, Parco Naturale Paneveggio - Pale di San Martino, at the road from Passo di Vallés to Falcade, coll. P. Bureš 9/Jul/2012	46°20'38.7"N, 11°49'40.4"E	1806	38	20	18	47.37	1.57978	46.3441	11.8279	24	82	294	6726	167	-113	280	86	-61	117	-67	961	113	44	30	331	133	299	139	5.5	9	13
Cirsium heterophyllum	HET-Passo di Vallés2-12	Italy, Parco Naturale Paneveggio - Pale di San Martino, at the road from Passo di Vallés to Falcade, coll. P. Bureš 9/Jul/2012	46°20'31.8"N, 11°49'42.1"E	1736	39	14	25	64.1	1.59106	46.3422	11.8284	24	82	294	6726	167	-113	280	86	-61	117	-67	961	113	44	30	331	133	299	139	5.5	9	13
Cirsium heterophyllum	HET-Passo di Vallés3-12	Italy, Parco Naturale Paneveggio - Pale di San Martino, at the road from Passo di Vallés to Falcade, coll. P. Bureš 9/Jul/2012	46°21'04.8"N, 11°50'57.7"E	1518	25	13	12	48	1.39794	46.3513	11.8494	40	82	293	6790	184	-98	282	103	-46	134	-52	846	98	39	30	289	119	264	126	5.2	9.3	14
Cirsium heterophyllum	HET-San Pellegrino-12	Italy, Parco Naturale Paneveggio - Pale di San Martino, Passo di San Pellegrino, coll. P. Bureš 9/Jul/2012	46°22'41.8"N, 11°46'52.6"E	1868	67	29	38	56.72	1.82607	46.3783	11.7813	22	82	295	6717	165	-114	279	84	-63	115	-68	969	118	42	34	346	129	328	136	5.7	8.8	13
Cirsium heterophyllum	HET-Verda-12	Italy, Dolomiti Mts, Parco Naturale Puez- Odle, Corvara in Badia at the road to Verda, coll. P. Bureš 13/Jul/2012	46°33'57.0"N, 11°53'14.4"E	1475	40	6	34	85	1.60206	46.5658	11.8873	41	83	294	6795	185	-97	282	131	-45	135	-51	781	97	37	33	287	111	269	114	5.3	10.1	14
Cirsium heterophyllum	HET-Antermoia-12	Italy, San Martino in Badia: at the road to Antermoia, coll. P. Bureš 13/Jun/2012	46°41'00.5"N, 11°51'57.3"E	1541	7	1	6	85.71	0.845098	46.6835	11.8659	45	83	295	6797	189	-93	282	134	-41	139	-47	688	90	31	36	266	94	250	99	5.4	8.9	12
Cirsium heterophyllum	HET-Fornela-12	Italy, Parco Naturale Puez- Odle: at the road SE of Passo delle Erbe near the village Fornela, coll. P. Bureš 13/Jul/2012	46°41'16.7"N, 11°50'24.5"E	1681	41	3	38	92.68	1.61278	46.688	11.8401	30	83	297	6738	173	-108	281	118	-56	123	-62	748	97	33	36	285	101	275	107	5.4	8.9	11
Cirsium heterophyllum	HET-San Martino-12	Italy, San Martino in Badia: at the road to Antermoia, coll. P. Bureš 13/Jun/2012	46°41'00.5"N, 11°51'57.3"E	1541	31	21	10	32.26	1.49136	46.6835	11.8659	45	83	295	6797	189	-93	282	134	-41	139	-47	688	90	31	36	266	94	250	99	5.4	8.9	12
Cirsium heterophyllum	HET-Arabba2-12	Italy, Massif Gruppo del Sella, Arabba: meadow in Passo Campolongo N of the village, coll. P. Bureš 13/Jul/2012	46°30'36.0"N, 11°52'33.0"E	1862	37	3	34	91.89	1.5682	46.51	11.8758	18	83	296	6706	161	-119	280	80	-67	111	-72	920	111	42	32	328	128	301	135	5.7	8.7	13
Cirsium heterophyllum	HET-Poschah-13	Austria, Ötztal, Untergurgl-Poschah: along the road to Timmelsjoch, coll. P. Bureš 30/Jul/2013	46°53'15.6"N, 11°02'21.3"E	1817	57	26	31	54.39	1.75587	46.8877	11.0392	25	82	300	6601	166	-108	274	116	-59	116	-64	663	85	36	31	252	109	252	117	5.9	8.2	12
Cirsium heterophyllum	HET-Sölden-13	Austria, Ötztal, Sölden: along the road between Sölden and Gaislach, coll. P. Bureš 3/Aug/2013	46°56'05.4"N, 11°00'03.4"E	1959	45	28	17	37.78	1.65321	46.9348	11.0009	21	82	301	6579	163	-111	273	113	-62	113	-67	639	81	34	30	241	104	241	115	5.6	8	11
Cirsium heterophyllum	HET-Hochgurgl-13	Austria, Ötztal, Hochgurgl: along the road at the Untergurgl, coll. P. Bureš 4/Aug/2013	46°54'36.2"N, 11°02'29.7"E	1731	57	25	32	56.14	1.75587	46.9101	11.0416	25	82	301	6596	166	-108	274	117	-59	117	-63	708	93	38	32	275	115	275	124	5.8	8	12
Cirsium heterophyllum	HET-Dolní Malá Úpa1-14	Czech Republic, Krkonoše Mts, Dolní Malá Úpa: near the parking place in the valley of Malá Úpa River, coll. P. Bureš 9/Jul/2014	50°43'19.7"N, 15°47'51.4"E	890	28	2	26	92.86	1.44716	50.7221	15.7976	45	74	278	6902	187	-80	267	135	-47	138	-47	822	91	52	19	267	161	261	182	5	8.2	21
Cirsium heterophyllum	HET-Dolní Malá Úpa2-14	Czech Republic, Krkonoše Mts, Dolní Malá Úpa: E slopes above the road near the cottage and parking place Orlice, coll. P. Bureš 9/Jul/2014	50°43'55.0"N, 15°47'33.3"E	932	57	23	34	59.65	1.75587	50.7319	15.7926	44	74	278	6898	187	-81	267	134	-47	138	-47	817	92	52	21	271	160	262	178	5.1	8.6	21
Cirsium heterophyllum	HET-Horní Malá Úpa3-14	Czech Republic, Krkonoše Mts, Horní Malá Úpa: wet meadow in the village (near the house No. 18), coll. P. Bureš 9/Jul/2014	50°44'28.2"N, 15°49'09.3"E	1018	226	82	144	63.72	2.35411	50.7412	15.8193	39	74	279	6875	182	-85	267	129	-24	133	-52	990	111	63	21	328	193	319	218	5.4	8	21
Cirsium heterophyllum	HET-Dolní Malá Úpa4-14	Czech Republic, Krkonoše Mts, Dolní Malá Úpa: meadows at the cottage Moravanka, coll. P. Bureš 9/Jul/2014	50°43'52.9"N, 15°49'03.1"E	1039	159	72	87	54.72	2.2014	50.7314	15.8175	38	74	279	6870	181	-86	266	128	-25	132	-53	1020	114	66	20	337	200	328	227	5.1	8.5	21
Cirsium heterophyllum	HET-Dolní Malá Úpa5-14	Czech Republic, Krkonoše Mts, Dolní Malá Úpa: meadows below the cottage Renerovka, coll. P. Bureš 9/Jul/2014	50°43'36.7"N, 15°49'02.0"E	992	40	14	26	65	1.60206	50.7269	15.8172	38	74	279	6870	181	-86	266	128	-25	132	-53	1020	114	66	20	337	200	328	227	5.1	8.5	21
Cirsium heterophyllum	HET-Dolní Malá Úpa6-14	Czech Republic, Krkonoše Mts, Dolní Malá Úpa: meadows E of the cemetery, coll. P. Bureš 9/Jul/2014	50°43'24.9"N, 15°48'56.7"E	984	105	51	54	51.43	2.02119	50.7236	15.8157	43	74	278	6897	186	-81	267	133	-21	137	-48	898	99	58	19	291	178	283	202	5.1	8.4	21
Cirsium heterophyllum	HET-Pohledec-14	Czech Republic, Žďárské vrchy Mts, Pohledec: along the road to Jimramov, coll. P. Bureš & J. Bureš 10/Jul/2014	49°35'14.8"N, 16°06'56.2"E	714	61	29	32	52.46	1.78533	49.5874	16.1156	66	74	271	7087	210	-63	273	158	-27	162	-30	749	91	38	32	269	121	269	144	5.3	9	15
Cirsium heterophyllum	HET-Svratka-14	Czech Republic, Žďárské vrchy Mts, Svratka: along the road to Hlinsko W of the town, coll. P. Bureš & J. Bureš 10/Jul/2014	49°42'29.9"N, 16°01'06.5"E	638	37	26	11	29.73	1.5682	49.7083	16.0185	69	74	271	7091	214	-59	273	161	-24	165	-26	691	90	38	34	268	118	256	131	5.1	7.6	13
Cirsium heterophyllum	HET-Vorderlanersbach-14	Austria, Tirol, Vorderlanersbach: along the road between Geislerhof and Hobalm N of the village, coll. P. Bureš 2/Aug/2014	47°11'01.1"N, 11°43'24.5"E	1726	50	26	24	48	1.69897	47.1836	11.7235	21	85	305	6634	163	-114	277	112	-64	112	-69	951	124	43	34	368	136	368	155	5.2	9.8	17
Cirsium heterophyllum	HET-Lanersbach-14	Austria, Tirol, Lanersbach: along the road to Grierealm, coll. P. Bureš 3/Aug/2014	47°09'11.0"N, 11°43'36.6"E	1305	12	6	6	50	1.07918	47.1531	11.7268	48	85	302	6738	192	-88	280	141	-38	141	-42	701	98	31	39	288	98	288	112	5.5	10.1	17
Cirsium heterophyllum	HET-Mayrhofen-14	Austria, Tirol, Mayrhofen: along the road between Stilluphaus and Grüne Wand Hütte, coll. P. Bureš 4/Aug/2014	47°05'27.3"N, 11°54'18.1"E	1216	23	12	11	47.83	1.36173	47.0909	11.905	51	85	300	6785	196	-86	282	145	-35	145	-40	748	111	32	43	321	101	321	113	5.5	9.7	16
Cirsium heterophyllum	HET-Kobylice-15	Czech Republic, Žďárské vrchy Mts, Vortová: wet meadow near the wood of Kobylice No of the village, coll. P. Bureš 21/Jun/2015	49°43'01.7"N, 15°55'36.9"E	624	24	5	19	79.17	1.38021	49.7171	15.9269	71	74	271	7097	216	-57	273	163	-22	167	-24	682	91	37	36	270	114	257	126	5.3	7.9	13
Cirsium heterophyllum	HET-Návesník-15	Czech Republic, Žďárské vrchy Mts, Vortová: wet medows W of the pond of Návesník W of the village, coll. P. Bureš 21/Jun/2015	49°42'33.1"N, 15°55'26.6"E	630	150	62	88	58.67	2.17609	49.7092	15.9241	70	74	271	7092	215	-58	273	162	-23	166	-25	694	93	37	36	277	115	263	128	5.4	7.3	13
Cirsium heterophyllum	HET-Koníkov-15	Czech Republic, Žďárské vrchy Mts, Koníkov: along the forest road E of the village, coll. P. Bureš 19/Jul/2015	49°36'01.3"N, 16°07'53.4"E	717	42	30	12	28.57	1.62325	49.6004	16.1315	67	74	271	7092	212	-62	273	159	-26	163	-29	707	93	36	36	273	111	262	124	4.7	9.2	14
Cirsium heterophyllum	HET-Hohentauren-16	Austria, Steiermark, Rottenmanner Tauern Mts, Hohentauren: along the road to Judenburg, coll. P. Bureš & J. Šmerda 29/Jul/2016	47°25'21.5"N, 14°27'47.6"E	1236	119	39	80	67.23	2.07555	47.4226	14.4632	46	82	289	7014	191	-93	283	137	-44	140	-50	833	119	38	37	341	124	331	149	5.4	9.6	16
Cirsium heterophyllum	HET-Karlov2-16	Czech Republic, Žďárské vrchy Mts, Karlov: along the road to the village of Vojnův Městec, coll. P. Bureš & J. Kocmanová 2/Jul/2016	49°39'29.3"N, 15°54'11.7"E	642	330	130	200	60.61	2.51851	49.6581	15.9032	71	74	271	7094	216	-57	273	163	-22	167	-24	712	92	38	34	275	118	260	132	5.6	7.7	13
Cirsium heterophyllum	HET-Vepřová-16	Czech Republic, Žďárské vrchy Mts, Radostín: meadows along the forest road to village of Vepřová, coll. P. Bureš & J. Šmerda 6/Jul/2016	49°38'14.3"N, 15°51'52.7"E	643	411	194	217	52.8	2.61384	49.6373	15.8646	70	74	271	7084	215	-58	273	162	-23	166	-25	699	92	36	36	274	111	259	124	4.8	6.8	13
Cirsium heterophyllum	HET-Mariánská Huť-16	Czech Republic, Žďárské vrchy Mts, Mariánská Huť: wet meadow in the village, coll. P. Bureš & J. Šmerda 5/Jul/2016	49°40'56.7"N, 15°57'41.4"E	684	424	237	187	44.1	2.62737	49.6824	15.9615	67	74	271	7076	211	-61	273	159	-26	163	-28	689	92	36	38	276	110	262	120	4.8	7.5	14
Cirsium heterophyllum	HET-Zlámanec-16	Czech Republic, Žďárské vrchy Mts, Vortová: meadow at the pond Zlámanec, S of the village, coll. P. Bureš & J. Šmerda 5/Jul/2016	49°42'11.3"N, 15°55'55.1"E	631	468	206	262	55.98	2.67025	49.7031	15.932	70	74	271	7094	215	-58	273	162	-23	166	-25	685	93	37	37	277	114	261	124	5.4	7.4	13
Cirsium heterophyllum	HET-Chlumětín2-16	Czech Republic, Žďárské vrchy Mts, Chlumětín: wet meadow at the road to the village of Svratka, coll. P. Bureš & J. Šmerda 5/Jul/2015	49°43'10.2"N, 15°59'53.7"E	643	296	117	179	60.47	2.47129	49.7195	15.9983	69	74	271	7089	214	-59	273	161	-24	165	-26	721	95	39	34	282	122	269	137	5.4	8.6	13
Cirsium heterophyllum	HET-Kadov2-16	Czech Republic, Žďárské vrchy Mts, Kadov: wet meadow at the road to the village of Studnice, coll. P. Bureš & J. Šmerda 5/Jul/2016	49°37'48.0"N, 16°05'09.1"E	658	530	252	278	52.45	2.72428	49.63	16.0859	68	74	271	7098	213	-60	273	161	-25	165	-27	638	83	33	36	247	102	240	114	5.3	9.3	13
Cirsium heterophyllum	HET-České Milovy2-16	Czech Republic, Žďárské vrchy Mts, České Milovy: along the road to Březiny, coll. P. Bureš & J.Šmerda 5/Jul/2016	49°40'34.0"N, 16°05'15.5"E	595	511	241	270	52.84	2.70842	49.6761	16.0876	72	74	270	7119	217	-57	274	164	-22	168	-24	596	76	32	34	227	100	222	113	5.6	7.9	14
Cirsium heterophyllum	HET-Blatky2-16	Czech Republic, Žďárské vrchy Mts, Kadov: near cottage Blatky at the road to Herálec, coll. P. Bureš & J. Šmerda 5/Jul/2016	49°38'59.5"N, 16°02'57.1"E	765	279	144	135	48.39	2.4456	49.6499	16.0492	61	74	272	7055	206	-66	272	153	-31	157	-33	806	104	42	35	310	131	299	148	4.6	7.3	15
Cirsium heterophyllum	HET-Horní Malá Úpa2-16	Czech Republic, Krkonoše Mts, Horní Malá Úpa: wet slope meadow (valley of the brook Černá Voda) near the parking place at Pomezní Boudy, coll. P. Bureš & J. Šmerda 21/Jul/2016	50°44'37.5"N, 15°49'24.4"E	1030	611	235	376	61.54	2.78604	50.7437	15.8234	38	74	279	6866	180	-86	266	127	-53	131	-53	986	114	62	22	336	189	322	209	5.4	7.6	20
Cirsium heterophyllum	HET-Horní Malá Úpa3-16	Czech Republic, Krkonoše Mts, Horní Malá Úpa: wet meadow in the village (near the house No. 64), coll. P. Bureš & J. Šmerda 21/Jul/2016	50°44'17.6"N, 15°48'11.1"E	968	628	265	363	57.8	2.79796	50.7382	15.8031	42	74	279	6886	184	-82	267	132	-49	135	-49	862	98	55	21	290	168	276	185	5.2	8.4	21
Cirsium heterophyllum	HET-Horní Malá Úpa4-16	Czech Republic, Krkonoše Mts, Horní Malá Úpa: wet meadow near the bus stop "Za větrem", coll. P. Bureš & J. Šmerda 21/Jul/2016	50°44'09.9"N, 15°47'56.0"E	954	769	342	427	55.53	2.88593	50.7361	15.7989	42	74	278	6891	185	-82	267	132	-49	136	-49	852	98	54	22	290	165	276	181	5.2	8.3	22
Cirsium heterophyllum	HET-Pec pod Sněžkou1-16	Czech Republic, Krkonoše Mts, Pec pod Sněžkou: ski slope between parts Zelený Potok and Velká Paseka E of the village, coll. P. Bureš & J. Šmerda 21/Jul/2016	50°41'13.6"N, 15°43'49.2"E	881	350	183	167	47.71	2.54407	50.6871	15.7303	48	74	278	6917	191	-76	268	139	-15	142	-43	853	95	57	19	278	173	275	201	5.2	8.2	18
Cirsium heterophyllum	HET-Pec pod Sněžkou2-16	Czech Republic, Krkonoše Mts, Pec pod Sněžkou: wet slope meadow in the valley of brook Luční potok S of the village, coll. P. Bureš & J. Šmerda 21/Jul/2016	50°40'54.4"N, 15°43'26.7"E	937	85	36	49	57.6471	1.92942	50.6818	15.7241	40	74	279	6875	183	-84	267	130	21	134	-51	1006	110	65	17	321	201	320	245	5.4	7.3	18
Cirsium heterophyllum	HET-Certosa-16	Italy, Alpi Venoste Mts, Val Senales, Masso Corto (Kurzras): along the road to Certosa (= Karthaus), coll. P. Bureš 7/Aug/2016	46°44'38.2"N, 10°47'22.8"E	1901	80	36	44	55	1.90309	46.7439	10.7897	20	81	297	6571	160	-111	272	111	-63	111	-68	572	74	30	30	217	92	217	98	6.3	7.6	9
Cirsium heterophyllum	HET-Tonale-16	Italy, Adamello-Presanella Mts, Passo Tonale: pastures near the former airport, coll. P. Bureš 12/Aug/2016	46°15'50.0"N, 10°36'00.9"E	1879	81	43	38	46.91	1.90849	46.2639	10.6003	29	79	291	6642	171	-102	273	122	-54	122	-60	882	98	41	26	274	134	274	149	6.6	7.3	15
Cirsium heterophyllum	HET-Mallnitz-17	Austria, Kärnten, Hohe Tauern Mts, Mallnitz: along the road Tauerntalstrasse below the parking place at chalet Jamnigalm NNW of the village, coll. P. Bureš 20/Aug/2017	47°00'03.9"N, 13°07'02.8"E	1512	60	16	44	73.33	1.77815	47.0011	13.1174	32	84	297	6880	177	-107	284	126	-55	126	-61	961	109	46	26	325	141	325	159	5.1	9	21
Cirsium heterophyllum	HET-Schwarzsee-18	Austria, Kärnten, Gurktaler Alpen Mts, Turrach: along the tourist road S of the Lake of Schwarzsee, coll. P. Bureš 11/Aug/2018	46°55'05.0"N, 13°52'56.9"E	1848	21	9	12	57.14	1.32222	46.9181	13.8825	16	84	295	6920	162	-123	284	107	-72	111	-78	1097	155	40	41	447	122	441	134	5.1	9.6	17
Cirsium heterophyllum	HET-Turrachsee-18	Austria, Kärnten, Gurktaler Alpen Mts, Turrach: low part of downhill ski slope near Turrachsee, coll. P. Bureš 11/Aug/2018	46°55'25.0"N, 13°52'25.9"E	1799	77	44	33	42.86	1.88649	46.9236	13.8739	17	84	295	6921	162	-122	284	107	-71	111	-78	1074	153	39	42	438	119	437	131	5.1	9.8	17
Cirsium heterophyllum	HET-Ebene Reichenau1-18	Austria, Kärnten, Gurktaler Alpen Mts, Turracher Höhe: along the road to Ebene Reichenau, coll. P. Bureš 11/Aug/2018	46°54'44.4"N, 13°52'35.3"E	1794	24	5	19	79.17	1.38021	46.9123	13.8765	18	84	295	6929	163	-121	285	108	-70	112	-77	1074	145	39	40	421	117	419	130	5.1	10	17
Cirsium heterophyllum	HET-Sankt Lorenzen-18	Austria, Kärnten, Gurktaler Alpen Mts, Ebene Reichenau: in the valley of River Gurk along the road to Hochrindl Höhe near turning to the village of Sankt Lorenzen, coll. P. Bureš 12/Aug/2018	46°51'00.5"N, 13°56'09.7"E	1328	91	49	42	46.15	1.95904	46.8501	13.936	43	84	291	7044	189	-98	288	134	-47	138	-54	1019	134	38	38	388	114	386	130	5.3	9.8	19
Cirsium heterophyllum	HET-Hochrindl-18	Austria, Kärnten, Gurktaler Alpen Mts, Hochrindl: in wet pasture near parking in Hochrindl Höhe, coll. P. Bureš 12/Aug/2018	46°52'02.9"N, 13°59'54.2"E	1587	9	0	9	100	0.954243	46.8675	13.9984	32	84	293	7007	178	-109	287	127	-58	127	-64	1125	151	39	39	439	123	439	134	5	10.1	17
Cirsium heterophyllum	HET-Ebene Reichenau2-18	Austria, Kärnten, Gurktaler Alpen Mts, Turracher Höhe: along the road to Ebene Reichenau, coll. P. Bureš 12/Aug/2018	46°54'03.6"N, 13°52'34.3"E	1577	84	34	50	59.52	1.92428	46.901	13.8762	26	84	294	6962	171	-114	286	120	-63	120	-70	996	130	35	39	380	106	380	120	5	9.8	19
Cirsium heterophyllum	HET-Winkl-18	Austria, Kärnten, Gurktaler Alpen Mts, Winkl: along the road Nockalmstrasse, coll. P. Bureš 13/Aug/2018	46°55'34.7"N, 13°45'40.6"E	1830	92	42	50	54.35	1.96379	46.9263	13.7613	14	84	296	6898	159	-124	284	108	-73	108	-80	1079	138	39	38	413	120	413	139	5.1	9.9	19
Cirsium heterophyllum	HET-Pontebba-18	Italy, Alpi Carniche, Pontebba: along the road at the Nassfeldpass, coll. P. Bureš 16/Aug/2018	46°33'05.6"N, 13°16'51.1"E	1410	17	5	12	70.59	1.23045	46.5516	13.2809	41	82	289	6931	186	-98	284	12	-47	136	-53	1831	215	87	24	622	269	485	311	4.9	9.2	17
Cirsium heterophyllum	HET-Klammljoch2-19	Austria, Tirol, distr. Lienz, Sankt Jakob in Defereggental: along the road to Klammljoch, coll. P. Bureš 5/Aug/2019	46°56'48.1"N, 12°13'03.1"E	1784	8	8	0	0	0.90309	46.9467	12.2175	20	84	301	6724	164	-117	280	113	-65	113	-71	767	105	29	39	305	91	305	106	5.2	9.5	16
Cirsium heterophyllum	HET-Furkellpass-19	Italy, South Tirolia, San Vigilio di Marebbe: grasslands along the road in Furkellpass, coll. P. Bureš 7/Aug/2019	46°43'28.0"N, 11°57'48.9"E	1741	6	0	6	100	0.778151	46.7244	11.9636	29	84	298	6749	173	-108	281	118	-56	122	-62	1059	134	46	35	395	142	392	153	5.4	8.8	12
Cirsium heterophyllum	HET-Gais-19	Italy, South Tirolia, Gais: along the road ENE of the village Rio Mollino (Mühlbach), coll. P. Bureš 8/Aug/2019	46°51'21.6"N, 12°00'40.0"E	1651	11	0	11	100	1.04139	46.856	12.0111	24	84	300	6722	167	-113	281	117	-61	117	-67	1047	136	43	37	406	135	406	153	5.1	9.7	15
Cirsium heterophyllum	HET-Antermëia-19	Italy, South Tirolia, Antermëia (Untermoi): grasslands along the road W of Würzjoch, coll. P. Bureš 9/Aug/2019	46°40'15.6"N, 11°47'57.9"E	1859	49	14	35	71.43	1.6902	46.671	11.7994	28	83	297	6726	171	-109	280	116	-57	121	-63	811	107	37	38	320	111	311	114	5.4	8.9	13
Cirsium heterophyllum	HET-Sankt Jakob4-19	Austria, Tirol, distr. Lienz, Sankt Jakob in Defereggental: along the road NNW of the village, coll. P. Bureš 10/Aug/2019	46°55'16.7"N, 12°18'18.4"E	1842	145	57	88	60.69	2.16137	46.9213	12.3051	22	84	300	6745	166	-116	281	115	-63	115	-69	779	101	30	38	301	91	301	102	5.5	9.2	17
Cirsium heterophyllum	HET-Morteratsch-19	Switzerland, reg. Landquart, distr. Pontresina, Morteratsch: along the tourist road to glacier, coll. P. Bureš 2/Sep/2019	46°25'51.9"N, 09°56'00.5"E	2021	9	7	2	22.22	0.954243	46.4311	9.93347	14	79	295	6530	155	-114	269	106	-68	106	-73	939	104	45	26	310	145	310	164	6.1	5.9	14
Cirsium heterophyllum	HET-Katschberg-20	Austria, Salzburg county, Tweng: wet pastures along the road Katschberg Straße to the town of Mauterndorf, coll. P. Bureš 16/Jul/2020	47°10'22.6"N, 13°38'03.0"E	1201	7	2	5	71.43	0.845098	47.1729	13.6342	50	84	294	7002	196	-89	286	145	-39	145	-45	875	120	37	37	354	117	354	136	5.4	8.8	20
Cirsium heterophyllum	HET-Vyšné Hágy-20	Slovakia, Vysoké Tatry Mts, Vyšné Hágy: grassy margins of the road W of the village, coll. P. Bureš 6/Jul/2020	49°07'02.1"N, 20°06'47.4"E	1124	76	27	49	64.47	1.88081	49.1172	20.1132	38	74	265	7337	184	-97	281	111	-59	136	-62	966	116	49	26	335	150	303	174	5.4	9.3	19
Cirsium heterophyllum	HET-Kežmarské Žľaby1-20	Slovakia, Vysoké Tatry Mts, Kežmarské Žľaby: along the road Cesta Slobody 2.6 km NE of the village, coll. P. Bureš 6/Jul/2020	49°12'52.6"N, 20°19'39.2"E	806	10	10	0	0	1	49.2146	20.3276	58	74	263	7435	205	-78	283	154	-40	157	-43	784	105	39	36	309	119	286	128	5.2	8.7	15
Cirsium heterophyllum	HET-Kežmarské Žľaby2-20	Slovakia, Vysoké Tatry Mts, Kežmarské Žľaby: along the road Cesta Slobody 1.4 km NE of the village, coll. P. Bureš 6/Jul/2020	49°12'30.6"N, 20°18'48.2"E	853	110	42	68	61.82	2.04139	49.2085	20.3134	54	74	263	7410	201	-82	283	150	-44	152	-47	807	107	40	36	315	121	292	130	5.2	9.4	16
Cirsium heterophyllum	HET-Bundschuh-20	Austria, Salzburg county, Sankt Margarethen im Lungau: wet meadow along the road Bundschuh Landesstraße E of the village, coll. P. Bureš 13/Jul/2020	47°04'15.7"N, 13°43'25.0"E	1196	50	26	24	48	1.69897	47.071	13.7236	49	84	293	7017	195	-92	287	140	-40	144	-47	957	151	37	45	427	116	417	132	5.3	8.1	19
Cirsium heterophyllum	HET-Wolfsberg-20	Austria, Kärnten County, Wolfsberg Distr., Saualpe Mts, Klippitztörl Pass: grassy margins of the road to Lölling, coll. P. Bureš 12/Aug/2020	46°56'20.3"N, 14°40'17.4"E	1637	12	4	8	66.67	1.07918	46.939	14.6715	27	83	290	7040	174	-113	287	119	-63	123	-69	1077	165	38	46	472	116	455	128	5.2	9.6	19
Cirsium heterophyllum	HET-Lölling-20	Austria, Kärnten County, Saualpe Mts, Lölling: along the forest road near valley of the Brooke of Löllingbach, coll. P. Bureš 13/Aug/2020	46°55'37.1"N, 14°38'16.0"E	1178	6	6	0	0	0.778151	46.927	14.6378	46	83	288	7124	194	-95	289	138	-46	142	-52	941	139	33	44	402	100	383	115	5.4	9	19
Cirsium heterophyllum	HET-Klippitztörl1-20	Austria, Kärnten County, Saualpe Mts, Klippitztörl Pass: along the road to Lölling, coll. P. Bureš 13/Aug/2020	46°55'50.4"N, 14°38'52.4"E	1266	6	5	1	16.67	0.778151	46.9307	14.6479	44	83	288	7116	191	-97	289	136	-48	140	-54	941	141	33	44	406	100	385	115	5.3	9	20
Cirsium heterophyllum	HET-Klippitztörl2-20	Austria, Kärnten County, Saualpe Mts, Klippitztörl: along the road in the W margin of the village, coll. P. Bureš 13/Aug/2020	46°56'35.3"N, 14°41'20.8"E	1521	56	19	37	66.07	1.74819	46.9431	14.6891	27	83	290	7036	173	-113	286	118	-64	122	-70	976	151	33	47	430	105	421	111	5.3	9.6	20
Cirsium heterophyllum	HET-Klippitztörl3-20	Austria, Kärnten County, Saualpe Mts, Klippitzdorf: pastures and banks along the road to Gaiseg, coll. P. Bureš 13/Aug/2020	46°56'19.7"N, 14°42'41.8"E	1453	34	18	16	47.06	1.53148	46.9388	14.7116	40	83	288	7103	188	-100	288	136	-51	136	-57	776	119	24	48	339	82	339	83	5.3	8.4	20
Cirsium heterophyllum	HET-Geisegg-20	Austria, Kärnten County, Saualpe Mts, Geisegg: along the forest road SW of the village, coll. P. Bureš 14/Aug/2020	46°55'54.7"N, 14°42'25.0"E	1111	8	0	8	100	0.90309	46.9319	14.7069	50	83	287	7145	198	-92	289	146	-42	146	-48	737	113	24	47	321	80	321	82	5.4	8.5	20
Cirsium heterophyllum	HET-Iser-21	France, Savoie, Val-d'Isère: grassland along the road in the village, coll. P. Bureš 13/Jul/2021	45°26'56.7"N, 07°00'29.9"E	1925	123	78	45	36.59	2.08991	45.4491	7.00831	19	83	301	6619	168	-110	278	78	-7	113	-67	964	97	69	10	273	221	247	245	5.9	8.3	15
Cirsium heterophyllum	HET-Courmayeur-21	Italy, Valle d´Aosta, Courmayeur-Tronchey: pasture along the road "Strada della Val Ferret", coll. P. Bureš 17/Jul/2021	45°50'22.3"N, 07°00'16.8"E	1623	10	3	7	70	1	45.8395	7.00467	42	82	298	6621	190	-86	275	-26	110	136	-44	1143	122	76	15	359	237	248	340	5.8	8.5	13
Cirsium heterophyllum	HET-Fohre-21	Italy, Valle d´Aosta, Gressonez-La-Trinité: grasslands along the road between Selbsteg and Fohre, coll. P. Bureš 19/Jul/2021	45°50'35.5"N, 07°48'58.6"E	1766	163	75	88	53.99	2.21219	45.8432	7.81628	35	82	295	6677	182	-95	277	53	-53	129	-53	701	83	43	22	223	130	186	130	6.4	6.1	16
Cirsium heterophyllum	HET-Hochfügen-21	Austria, Tirol, Hochfügen: along the road to Fügen in the forest N of the Hochfügen, near brook Marchbach, coll. P. Bureš 25/Jul/2021	47°16'39.3"N, 11°46'34.5"E	1479	7	7	0	0	0.845098	47.2776	11.7762	44	85	303	6708	187	-92	279	131	-42	136	-47	987	151	46	43	431	143	421	156	5.1	9.2	17
Cirsium heterophyllum	HET-Trieben-21	Austria, Steiermark, Trieben: along the forest road in the valley of brook W of Sunk, coll. P. Bureš 28/Jul/2021	47°27'41.1"N, 14°28'45.5"E	988	8	4	4	50	0.90309	47.4614	14.4793	54	82	288	7046	199	-84	284	146	-36	149	-42	868	131	42	40	380	132	347	148	5.4	8.8	22
Cirsium heterophyllum	HET-Keltenstube-21	Austria, Steiermark, Hohentauern: at the forest road near restaurant Keltenstube, coll. P. Bureš 30/Jul/2021	47°26'08.3"N, 14°28'05.7"E	1201	20	8	12	60	1.30103	47.4356	14.4682	48	82	289	7021	193	-90	283	139	-42	143	-48	856	124	40	37	356	129	342	152	5.3	9.7	19
Cirsium heterophyllum	HET-Pusterwald-21	Austria, Steiermark, Pusterwald: along the forest road W of the village, coll. P. Bureš 30/Jul/2021	47°21'09.2"N, 14°16'28.5"E	1310	16	6	10	62.5	1.20412	47.3526	14.2746	37	82	292	6970	181	-102	283	127	-53	131	-59	812	116	36	38	332	117	332	141	5.3	10.1	21
Cirsium heterophyllum	HET-Hirschegg1-22	Austria, Steiermark, Hirschegg: grassy margins of the forest road and forest margins NW of the village, coll. P. Bureš, 5/Jul/2022	47°03'19.9"N, 14°53'26.8"E	1165	72	37	35	48.61	1.85733	47.0555	14.8908	49	82	286	7136	197	-92	288	142	-43	145	-49	729	110	24	47	320	78	310	82	5.3	9.4	18
Cirsium heterophyllum	HET-Teigitsch-22	Austria, Steiermark, Hirschegg: shores and meadows along the brook Teigitsch, NW of the village, coll. P. Bureš, 11/Jul/2022	47°02'56.6"N, 14°53'53.2"E	1075	25	8	17	68	1.39794	47.0491	14.8981	53	82	286	7153	200	-88	289	146	-39	149	-46	739	113	24	47	327	80	317	82	5.5	8.8	19
Cirsium heterophyllum	HET-Feistritzbach2-22	Austria, Steiermark, Kleinlobming: open forests and road margins in the valley of the brook Feistritzbach, S of the village, coll. P. Bureš, 11/Jul/2022	47°06'01.7"N, 14°50'14.7"E	990	5	5	0	0	0.69897	47.1005	14.8374	59	82	285	7168	207	-82	289	152	-33	156	-39	817	136	27	52	389	89	364	89	5.2	8.1	19
Cirsium heterophyllum	HET-Fedare-22	Italy, Province of Belluno, Giau Pass: grasslands along the road between Rifugio Piezza-Da Aurelio and Rifugio Fedare, coll. P. Bureš 18/Jul/2022	46°29'14.4"N, 12°02'15.8"E	2032	90	36	54	60	1.95424	46.4873	12.0377	13	83	297	6703	156	-124	280	75	-71	106	-77	1131	138	49	34	402	150	361	155	5.5	8.8	15
Cirsium heterophyllum	HET-Campolongo-22	Italy, Province of Belluno, Campolongo Pass: grasslands along the tourist road N of the Pass, coll. P. Bureš 19/Jul/2022	46°31'58.2"N, 11°52'50.6"E	1860	26	9	17	65.38	1.41497	46.5328	11.8807	26	83	296	6733	169	-112	280	114	-60	119	-65	888	109	44	30	325	133	298	139	5.3	8.6	12
Cirsium heterophyllum	HET-Dantercepies-22	Italy, Province of Trentino-South Tyrol, Passo Gardena: along the tourist road from the Pass to Rifugio Dantercepies, coll. P. Bureš 20/Jul/2022	46°32'59.3"N, 11°48'02.8"E	2155	6	0	6	100	0.778151	46.5498	11.8008	13	83	297	6678	155	-123	279	101	-71	105	-77	1118	146	52	36	431	158	418	163	5.8	8	11
Cirsium heterophyllum	HET-Costalunga-22	Italy, Province of Trentino-South Tyrol, Karerpass (Passo di Costalunga): along the tourist road NE of the Pass, coll. P. Bureš 22/Jul/2022	46°24'24.2"N, 11°36'44.0"E	1802	6	6	0	0	0.778151	46.4067	11.6122	32	82	293	6738	175	-105	279	120	-53	125	-59	967	125	41	36	367	126	351	133	5.7	7.3	9
Cirsium heterophyllum	HET-Paneveggio-22	Italy, Province of Trentino-South Tyrol, Paneveggio: tall herb vegetation along the forest road to Passo Rolle, coll. P. Bureš 23/Jul/2022	46°18'13.8"N, 11°45'26.8"E	1645	15	10	5	33.33	1.17609	46.3038	11.7574	42	82	292	6789	185	-96	281	131	-44	135	-50	909	111	40	33	327	123	304	132	5.2	8.3	8
Cirsium heterophyllum	HET-Staulanza-22	Italy, Province of Belluno, Pecol: grasslands along the tourist road SW of Monte Pelmo from Passo Staulanza to Col de le Crepe (Cavallere), coll. P. Bureš 25/Jul/2022	46°24'36.0"N, 12°06'58.1"E	1860	5	3	2	40	0.69897	46.41	12.1161	23	83	295	6745	166	-115	281	85	-63	116	-69	1247	144	59	29	430	182	376	195	5.3	10	14
Cirsium heterophyllum	HET-Frommeralm-22	Italy, Province of Trentino-South Tyrol, Welschnofen (Nova Levante): along the forest road Via Negra S of the Frommeralm, coll. P. Bureš 26/Jul/2022	46°26'28.0"N, 11°35'23.1"E	1770	8	0	8	100	0.90309	46.4411	11.5898	33	82	293	6740	176	-103	280	122	-52	127	-58	1052	137	45	38	407	137	397	143	5.6	6.7	8
Cirsium heterophyllum	HET-Passo Nigra-22	Italy, Province of Trentino-South Tyrol, Welschnofen (Nova Levante): along the forest road Via Negra S of the Passo Nigra, coll. P. Bureš 26/Jul/2022	46°27'06.2"N, 11°35'13.0"E	1732	97	49	48	49.48	1.98677	46.4517	11.5869	35	82	293	6744	178	-102	280	124	-50	128	-56	1021	135	45	38	400	136	391	141	5.6	6.8	11
Cirsium heterophyllum	HET-San Cipriano-22	Italy, Province of Trentino-South Tyrol, St. Zyprian (San Cipriano): along the forest road Via Negra E of the Passo Nigra, coll. P. Bureš 26/Jul/2022	46°27'25.6"N, 11°35'32.0"E	1648	9	5	4	44.44	0.954243	46.4571	11.5922	33	82	294	6734	176	-103	279	122	-52	126	-58	1043	137	45	38	407	137	399	143	5.5	7	11
Cirsium heterophyllum	HET-Manghen Pass-22	Italy, Province of Trentino-South Tyrol, Molina di Fiemme: along the forest road to the Manghen Pass, coll. P. Bureš 27/Jul/2022	46°12'18.8"N, 11°25'12.7"E	1350	10	5	5	50	1	46.2052	11.4202	53	81	290	6813	197	-83	281	116	-33	148	-39	940	113	44	29	322	135	291	147	6.1	6.9	12
Cirsium heterophyllum	HET-Karersee2-22	Italy, Province of Trentino-South Tyrol, Karersee (Carezza): along the road SE of the village, coll. P. Bureš 29/Jul/2022	46°24'26.7"N, 11°35'39.7"E	1660	29	9	20	68.97	1.4624	46.4074	11.5944	33	82	293	6739	177	-103	279	122	-52	127	-58	1017	136	46	35	398	141	376	150	5.5	7.1	9
Cirsium heterophyllum	HET-Lavazé Pass-22	Italy, Province of Trentino-South Tyrol, Cavalese: cleanings along the road from Varena to the Lavazé Pass, coll. P. Bureš 29/Jul/2022	46°19'19.5"N, 11°29'03.9"E	1437	18	13	5	27.78	1.25527	46.3221	11.4844	51	82	291	6802	195	-86	281	114	-35	145	-41	850	110	30	41	324	90	287	93	5.9	7	11
Cirsium heterophyllum	HET-Boží Dar1-22	Czech Republic, Krušné hory Mts, Boží Dar: along the tourist road (red-marked) 0.4 km SE of the church of St. Anna, coll. O. Rotreklová 21/Jul/2022	50°24'25.7"N, 12°55'43.7"E	1065	30	17	13	43.33	1.47712	50.4071	12.9288	42	73	283	6625	181	-78	260	129	22	133	-45	1038	116	72	15	338	224	310	227	5.4	8.9	20
Cirsium heterophyllum	HET-Boží Dar2-22	Czech Republic, Krušné hory Mts, Boží Dar: along the tourist road (red-marked) 0.75 km W-WSW of the church of St. Anna, coll. O. Rotreklová 21/Jul/2022	50°24'33.6"N, 12°54'51.1"E	995	33	15	18	54.55	1.51851	50.4093	12.9142	45	73	283	6636	185	-75	260	132	15	136	-42	1006	116	68	18	340	212	306	216	5.4	8.2	17
Cirsium heterophyllum	HET-Larche1-23	France, Province of Alpes-de-Haute-Provence, Larche: grassy forest margins in the valley of the river l´Orrendye 1.8 km SE of the village, coll. P. Bureš 28/Jun/2023	44°26'21.0"N, 06°51'40.5"E	1713	6	2	4	66.67	0.778151	44.4392	6.86125	44	82	301	6476	191	-83	274	69	-37	137	-40	778	93	49	19	251	154	163	171	6.4	6.8	18
Cirsium heterophyllum	HET-Larche2-23	France, Province of Alpes-de-Haute-Provence, Larche: grassy forest margins in the valley of the river l´Orrendye 2.4 km SE of the village, coll. P. Bureš 28/Jun/2023	44°26'03.7"N, 06°52'03.8"E	1754	7	1	6	85.71	0.845098	44.4344	6.86772	42	82	301	6467	188	-85	273	66	-39	135	-42	774	90	48	19	247	148	170	160	6.5	6	17
Cirsium heterophyllum	HET-Bundschuh1-23	Austria, Kärnten, Bundschuh: at the road near the settlement S of the village, coll. P. Bureš 24/Jul/2023	47°02'38.1"N, 13°42'38.7"E	1300	76	40	36	47.37	1.88081	47.0439	13.7108	43	84	294	6995	189	-97	286	134	-46	138	-53	908	138	35	44	393	107	388	119	5.2	9.1	20
Cirsium heterophyllum	HET-Bundschuh1-23	Austria, Kärnten, Bundschuh: at the road in the village, coll. P. Bureš 24/Jul/2023	47°02'51.0"N, 13°42'37.8"E	1284	3	1	2	66.67	0.477121	47.0475	13.7105	43	84	294	6995	189	-97	286	134	-46	138	-53	908	138	35	44	393	107	388	119	5.2	9.1	20
Cirsium heterophyllum	HET-Hubertuskapelle-23	Austria, Kärnten, Bundschuh: at the road near Hubertuskapelle S of the village, coll. P. Bureš 24/Jul/2023	47°02'26.2"N, 13°42'42.7"E	1334	71	26	45	63.38	1.85126	47.0406	13.7119	41	84	294	6990	187	-99	286	132	-48	136	-55	911	139	34	45	398	105	389	119	5.2	9.4	18
Cirsium heterophyllum	HET-Mehrl-23	Austria, Kärnten, Innerkrems-Dr.-Josef-Mehrl-Hütte: at the road near the cottage, coll. P. Bureš 24/Jul/2023	46°58'57.9"N, 13°46'33.6"E	1740	374	186	188	50.27	2.57287	46.9828	13.776	20	84	296	6916	165	-119	284	110	-68	114	-75	1084	152	41	40	443	126	434	146	5	11.4	20
Cirsium heterophyllum	HET-Sandriesserhütte-23	Austria, Kärnten, Innerkrems-Sandriesserhütte: at the road SW of the settlement, coll. P. Bureš 24/Jul/2023	46°58'43.2"N, 13°40'55.8"E	1295	71	17	54	76.06	1.85126	46.9787	13.6822	41	84	294	6992	187	-100	286	136	-48	136	-55	962	127	35	38	377	109	377	128	5.4	10	20
Cirsium heterophyllum	HET-Vorderkrems-23	Austria, Kärnten, Vorderkrems: at the road NE of the village, coll. P. Bureš 24/Jul/2023	46°58'22.6"N, 13°40'34.0"E	1243	98	42	56	57.14	1.99123	46.9729	13.6761	41	84	294	6993	187	-99	286	136	-48	136	-55	987	131	37	38	391	116	391	139	5.3	9.3	20
Cirsium heterophyllum	HET-Gaschurn1-23	Austria, Voralberg, Gaschurn: along the tourist road from the lake Kops and the cottage Alpe Verbella, coll. P. Bureš 4/Aug/2023	46°58'36.8"N, 10°06'40.1"E	1804	308	172	136	44.16	2.48855	46.9769	10.1111	22	80	301	6468	163	-105	267	113	-1	113	-63	1100	143	67	27	419	209	419	246	5.1	9.7	11
Cirsium heterophyllum	HET-Ischgl1-23	Austria, Tyrolia, Ischgl: along the tourist road in the valley Fimbatal near the settlement Bodenalp, coll. P. Bureš 6/Aug/2023	46°58'08.8"N, 10°17'09.2"E	1875	8	3	5	62.5	0.90309	46.9691	10.2859	22	81	301	6486	162	-106	268	113	-2	113	-64	786	112	44	36	335	135	335	155	5.5	9.3	10
Cirsium heterophyllum	HET-Mathon2-23	Austria, Tyrolia, Mathon: along the tourist road to the cottage Lareinalm in the valley Lareintal S of the village, coll. P. Bureš 5/Aug/2023	46°58'55.5"N, 10°14'02.4"E	1495	7	2	5	71.43	0.845098	46.9821	10.234	36	81	300	6529	177	-93	269	127	12	127	-51	714	100	41	35	298	126	298	143	5.4	8.8	9
Cirsium heterophyllum	HET-Mathon2-23	Austria, Tyrolia, Mathon: along the tourist road to the former settlement Innerbergli S of the village, coll. P. Bureš 5/Aug/2023	46°58'46.2"N, 10°14'43.4"E	1710	26	17	9	34.62	1.41497	46.9795	10.2454	28	81	300	6501	169	-100	269	119	4	119	-58	797	115	45	37	342	141	342	157	5.4	8.9	9
Cirsium heterophyllum	HET-Lautaret1-25	France, Province of Hautes-Alpes, Col du Lautaret: wet alpine grasslands along the road E of the Lautaret Pass, coll. P. Bureš 9/Jul/2025	45°02'15.0"N, 06°24'17.2"E	2040	108	53	55	50.93	2.03342	45.0375	6.40478	25	83	302	6516	173	-101	274	-2	112	118	-59	822	87	48	17	258	160	166	233	6.1	6.5	15
Cirsium heterophyllum	HET-Lautaret2-25	France, Province of Hautes-Alpes, Col du Lautaret: grasslands around the Botanical Garden, coll. P. Bureš & I. Burešová 18/Jul/2025	45°02'10.9"N, 06°24'03.7"E	2100	37	24	13	35.14	1.5682	45.0364	6.40103	25	83	302	6516	173	-101	274	-2	112	118	-59	822	87	48	17	258	160	166	233	6.1	6.5	15

## Sheet: Set 2
Species	code	locality description	coordinates	altitude	population_sample_size	Number of cosexuals	Number of females	Female_frequency	log_population_sample_size	latitude	longitude	BIO1	BIO2	BIO3	BIO4	BIO5	BIO6	BIO7	BIO8	BIO9	BIO10	BIO11	BIO12	BIO13	BIO14	BIO15	BIO16	BIO17	BIO18	BIO19	pH_H2O	N_g_per_kg	Gravel_vol_percent
Cirsium palustre	PAL-Dolní Benešov-06	Czech Republic, Dolní Benešov: wet meadow in E margin of nature reserve Zábřežské louky, coll. J. Konečný 18/Jul/2006	49°55'02.0"N, 18°04'40.0"E	223	5	5	0	0	0.69897	49.9172	18.0778	92	73	263	7274	238	-39	278	186	-5	189	-7	639	88	30	40	261	92	244	96	6.4	6.1	8
Cirsium palustre	PAL-Mariánská Huť-06	Czech Republic, Žďárské vrchy Mts, Mariánská Huť: wet meadow on the N margin of the village, coll. P. Bureš & J. Bureš 24/Jun/2006	49°40'53.0"N, 15°57'38.0"E	678	5	3	2	40	0.69897	49.6814	15.9606	67	74	271	7076	211	-61	273	159	-26	163	-28	689	92	36	38	276	110	262	120	4.8	7.5	14
Cirsium palustre	PAL-Návesník-06	Czech Republic, Žďárské vrchy Mts, Vortová: wet meadow near the pond of Návesník W of the village, coll. P. Bureš & J. Bureš 24/Jun/2006	49°42'39.0"N, 15°56'27.0"E	639	5	5	0	0	0.69897	49.7108	15.9408	71	74	271	7096	216	-58	273	163	-22	167	-24	703	94	38	36	280	118	264	131	5.4	7.7	13
Cirsium palustre	PAL-Fedarola-09	Italy, Dolomiti Mts, Cortina d'Ampezzo: along the road to the saddle Passo Falzarego between Malghe Fedarola and Malga Pezzie de Paru, coll. P. Bureš 7/Sep/2009	46°31'13.6"N, 12°05'44.6"E	1650	12	12	0	0	1.07918	46.5204	12.0957	37	83	294	6799	181	-101	283	101	-49	131	-55	809	92	39	29	274	117	253	121	5.4	9.9	14
Cirsium palustre	PAL-Cima Prati-09	Italy, Dolomiti Mts, Cortina d'Ampezzo: mountain wet meadow at the parking place near chalet Cima Prati near the road to the saddle Passo Falzarego, coll. P. Bureš 7/Sep/2009	46°31'18.0"N, 12°05'57.7"E	1632	16	14	2	12.5	1.20412	46.5217	12.0994	37	83	294	6799	181	-101	283	101	-49	131	-55	809	92	39	29	274	117	253	121	5.4	9.9	14
Cirsium palustre	PAL-Pod Brožovou skalou-09	Czech Republic, Sklené: narure reserve "Pod Brožovou skalou" N of the village, coll. P. Bureš 4/Jul/2009	49°37'05.0"N, 16°00'39.6"E	731	17	16	1	5.88	1.23045	49.6181	16.011	63	74	271	7065	208	-64	272	155	-29	159	-31	802	101	42	33	302	132	297	151	4.7	7.9	14
Cirsium palustre	PAL-Lhoty-09	Czech Republic, Žďárské vrchy Mts, Lhoty: meadow at the margin of forest S of the village, coll. J. Bureš 30/Jun/2009	49°42'33.9"N, 15°56'48.9"E	682	8	3	5	62.5	0.90309	49.7094	15.9469	68	74	271	7081	213	-60	273	160	-25	164	-27	755	101	41	36	300	127	285	141	5.1	7.9	14
Cirsium palustre	PAL-Studnice-09	Czech Republic, Žďárské vrchy Mts, Studnice: meadow near the small S of the village, coll. P. Bureš & J. Bureš 30/Jun/2009	49°43'44.3"N, 15°54'25.8"E	614	12	10	2	16.67	1.07918	49.729	15.9072	70	74	271	7088	215	-58	273	162	-23	166	-25	712	93	39	34	276	120	265	133	5.6	7.5	14
Cirsium palustre	PAL-Herálec2-09	Czech Republic, Žďárské vrchy Mts, Herálec: along the road to Vortová N of the village, coll. P. Bureš 30/Jun/2009	49°41'42.1"N, 15°58'03.8"E	676	10	9	1	10	1	49.695	15.9677	68	74	271	7085	213	-60	273	160	-25	164	-27	685	92	36	37	275	111	260	122	5.3	7.4	13
Cirsium palustre	PAL-Zlámanec-11	Czech Republic, Žďárské vrchy Mts, Vortová: at the pond Zlámanec S of the village, coll. P. Bureš & B. Burešová 17/Jun/2011	49°42'18.5"N, 15°56'04.4"E	619	13	13	0	0	1.11394	49.7051	15.9346	70	74	271	7092	215	-58	273	163	-23	166	-25	697	95	37	37	282	115	265	128	5.2	7.5	13
Cirsium palustre	PAL-Ořechov1-11	Czech Republic, Czech-Moravian Highland, Ořechov: wet medow at the railway NW of the village, coll. P. Bureš 19/Jun/2011	49°21'15.1"N, 16°07'47.6"E	552	28	28	0	0	1.44716	49.3542	16.1299	77	74	270	7159	223	-52	275	170	-16	174	-19	651	91	29	40	271	91	247	104	6.2	6.6	14
Cirsium palustre	PAL-Ořechov2-11	Czech Republic, Czech-Moravian Highland, Ořechov: wet medow between ponds Nový Ořechovský and Velký Chlostov W of the village, coll. P. Bureš 19/Jun/2011	49°21'05.3"N, 16°07'36.7"E	548	59	28	31	52.54	1.77085	49.3515	16.1269	77	74	270	7159	223	-52	275	170	-16	174	-19	651	91	29	40	271	91	247	104	6.2	6.6	14
Cirsium palustre	PAL-Chlumětín-11	Czech Republic, Žďárské vrchy Mts, Chlumětín: wet meadow at the road to the village of Svratka, coll. P. Bureš & E. Lajkepová 5/Jul/11	49°43'10.2"N, 15°59'53.7"E	643	33	30	3	9.09	1.51851	49.7195	15.9983	69	74	271	7089	214	-59	273	161	-24	165	-26	721	95	39	34	282	122	269	137	5.4	8.6	13
Cirsium palustre	PAL-Komňa-11	Czech Republic, Bílé Karpaty Mts, Komňa: wet grassland N of the road 2,2 km SSE of the church in the village, P. Bureš & E. Lajkepová 1/Jul/2011.	48°58'39.4"N, 17°48'43.2"E	544	59	49	10	16.95	1.77085	48.9776	17.812	79	76	265	7409	229	-56	285	175	-18	178	-22	754	105	42	34	303	128	265	142	5.6	8.5	13
Cirsium palustre	PAL-Radostín-11	Czech Republic, Žďárské vrchy Mts, Radostín: wet meadow below the hill of Radostínský kopec S of the village, coll. P. Bureš & L. Horová 13/Jul/2011	49°38'59.2"N, 15°51'47.6"E	619	33	32	1	3.03	1.51851	49.6498	15.8632	71	74	271	7089	216	-57	273	163	-22	167	-24	695	92	36	37	276	111	258	123	5.3	6.8	13
Cirsium palustre	PAL-Studnice-11	Czech Republic, Žďárské vrchy Mts, Studnice: wet meadows E of the road to Zalíbené, coll. P. Bureš & L. Horová 13/Jul/2011	49°43'36.6"N, 15°54'00.5"E	632	39	33	6	15.38	1.59106	49.7268	15.9001	70	74	271	7088	215	-58	273	162	-23	166	-25	712	93	39	34	276	120	265	133	5.6	7.5	14
Cirsium palustre	PAL-Vepřová-11	Czech Republic, Žďárské vrchy Mts, Radostín: meadows along the forest road to village of Vepřová, coll. P. Bureš & L. Horová 13/Jul/2011	49°38'14.3"N, 15°51'52.7"E	643	14	8	6	42.86	1.14613	49.6373	15.8646	70	74	271	7084	215	-58	273	162	-23	166	-25	699	92	36	36	274	111	259	124	4.8	6.8	13
Cirsium palustre	PAL-Karlov-11	Czech Republic, Žďárské vrchy Mts, Karlov: along the road to the village of Vojnův Městec, coll. P. Bureš & L. Horová 13/Jul/2011	49°39'29.3"N, 15°54'11.7"E	642	34	28	6	17.65	1.53148	49.6581	15.9032	71	74	271	7094	216	-57	273	163	-22	167	-24	712	92	38	34	275	118	260	132	5.6	7.7	13
Cirsium palustre	PAL-Světnov-11	Czech Republic, Žďárské vrchy Mts, Světnov: meadows in the valley of Světnovský potok, coll. P. Bureš & L. Horová 13/Jul/2011	49°37'42.3"N, 15°58'04.9"E	625	36	30	6	16.67	1.5563	49.6284	15.968	70	74	271	7095	215	-58	273	162	-23	166	-25	722	91	38	32	271	120	265	139	5.3	8.6	14
Cirsium palustre	PAL-Rokytno-11	Czech Republic, Žďárské vrchy Mts, Rokytno: along the road to the village of Vlachovice, coll. P. Bureš & L. Horová 14/Jul/2011	49°35'15.3"N, 16°04'28.6"E	711	33	31	2	6.06	1.51851	49.5876	16.0746	67	74	271	7088	212	-61	273	159	-26	163	-28	695	82	36	30	246	114	246	134	5.8	9.4	15
Cirsium palustre	PAL-Kadov-11	Czech Republic, Žďárské vrchy Mts, Kadov: wet meadow at the road to the village of Studnice, coll. P. Bureš & L. Horová 14/Jul/2011	49°37'48.0"N, 16°05'09.1"E	658	100	91	9	9	2	49.63	16.0859	68	74	271	7098	213	-60	273	161	-25	165	-27	638	83	33	36	247	102	240	114	5.3	9.3	13
Cirsium palustre	PAL-Milovy-11	Czech Republic, Žďárské vrchy Mts, Milovy: wet meadows in the valley of river Svratka along the road to Křižánky, coll. P. Bureš & L. Horová 14/Jul/2011	49°40'28.1"N, 16°05'04.5"E	590	53	48	5	9.43	1.72428	49.6745	16.0846	72	74	270	7120	218	-56	274	165	-21	169	-23	573	75	30	36	223	93	214	104	5.5	7.7	14
Cirsium palustre	PAL-Všeradov-11	Czech Republic, Eastern Bohemia, Všeradov: along the road W of the village, coll. P. Bureš & L. Horová 14/Jul/2011	49°44'39.7"N, 15°49'40.5"E	572	5	5	0	0	0.69897	49.7444	15.8279	74	74	271	7098	219	-54	273	166	-19	170	-21	635	82	34	34	244	106	236	120	5.6	7.1	12
Cirsium palustre	PAL-Hlinsko-11	Czech Republic, Eastern Bohemia, Hlinsko: along the forest road near of the ponds of Ratajské rybníky, coll. P. Bureš & L. Horová 14/Jul/2011	49°46'04.5"N, 15°56'05.6"E	595	17	13	4	23.53	1.23045	49.7679	15.9349	72	74	271	7100	217	-57	273	164	-22	168	-24	741	98	41	35	291	126	278	139	5.8	7.4	14
Cirsium palustre	PAL-Zeledria-11	Italy, Massif Gruppo della Presanella, Campo Carlo Magno: pasture W of Malga Zeledria, coll. P. Bureš 24/Jul/2011	46°14'41.9"N, 10°49'56.5"E	1790	38	21	17	44.74	1.57978	46.245	10.8324	28	80	291	6659	171	-104	274	48	-55	121	-61	954	116	46	27	320	145	275	155	6.6	7.2	16
Cirsium palustre	PAL-Carlo Magno-11	Italy, Massif Gruppo della Presanella, Campo Carlo Magno: near the road to Dimaro, coll. P. Bureš 24/Jul/2011	46°15'04.6"N, 10°50'49.4"E	1630	13	13	0	0	1.11394	46.2513	10.8471	38	80	290	6698	181	-94	275	58	-46	132	-52	891	98	46	24	275	144	266	152	6.3	7.4	15
Cirsium palustre	PAL-Vermiglio-11	Italy, Massif Gruppo della Presanella, Passo Tonale: in the forest along the road to Vermiglio, coll. P. Bureš 25/Jul/2011	46°15'53.6"N, 10°36'46.6"E	1779	40	38	2	5	1.60206	46.2649	10.6129	35	79	290	6670	178	-96	274	55	-48	129	-54	830	91	40	25	254	130	253	144	6.5	7.7	14
Cirsium palustre	PAL-Marilleva-11	Italy, Massiv Gruppo della Presanella, Marilleva: along the road to the camp Marilleva 1400, coll. P. Bureš 29/Jul/2011	46°17'60.0"N, 10°49'28.3"E	1483	39	30	9	23.08	1.59106	46.3	10.8245	58	80	288	6765	201	-75	277	147	-27	152	-33	849	97	45	25	280	140	275	146	6.6	7.6	13
Cirsium palustre	PAL-Malga Nambrone-11	Italy, Massif Gruppo della Presanella, Antonio di Mavignolla: near the Malga Nambrone, coll. P. Bureš 30/Jul/2011	46°12'37.0"N, 10°45'16.0"E	1379	23	21	2	8.7	1.36173	46.2103	10.7544	51	80	288	6742	194	-82	276	71	-34	145	-40	871	110	40	30	304	126	256	136	6.3	7.9	16
Cirsium palustre	PAL-Hostýn-11	Czech Republic, Bystřice pod Hostýnem: along the road to the Hill of Hostýn, coll. O. Rotreklová 7/Aug/2011	49°22'51.0"N, 17°41'40.6"E	539	24	22	2	8.33	1.38021	49.3808	17.6946	72	74	265	7276	220	-60	279	166	-24	170	-26	838	116	41	37	344	124	306	139	5.3	7.8	15
Cirsium palustre	PAL-Štěměchy-11	Czech Republic, Czech-Moravian Highland, Štěměchy: wet meadows E of the village, coll. H. Prokešová Jul/2011	49°11'34.7"N, 15°43'41.5"E	572	280	268	12	4.29	2.44716	49.193	15.7282	77	74	271	7123	222	-52	275	169	-16	173	-19	549	73	26	38	219	80	205	89	5.8	8.1	14
Cirsium palustre	PAL-Markvartice-11	Czech Republic, Czech-Moravian Highland, Markvartice: along the road E of the village, coll. H. Prokešová Jul/2011	49°10'39.3"N, 15°37'33.8"E	641	136	126	10	7.35	2.13354	49.1776	15.6261	73	74	272	7092	218	-56	274	165	-19	169	-22	700	91	36	34	272	112	255	127	6	7.7	14
Cirsium palustre	PAL-Türlwandhütte-11	Austria, Steiermark, Schladminger Alpen, Schladming: at the road to Türlwandhütte, coll. P. Bureš 10/Sep/2011	47°26'50.9"N, 13°36'50.6"E	1600	35	31	4	11.43	1.54407	47.4475	13.6141	30	83	296	6866	174	-106	280	124	-57	124	-63	1670	202	96	23	599	309	599	361	5.2	10.1	21
Cirsium palustre	PAL-Planai-Hütte-11	Austria, Steiermark, Schladminger Alpen, Schladming: at the road to Planai-Hütte, coll. P. Bureš 10/Sep/2011	47°21'48.0"N, 13°43'33.4"E	1750	60	50	10	16.67	1.77815	47.3633	13.7259	18	83	297	6843	162	-119	280	107	-69	111	-75	1591	225	82	35	646	260	635	296	5.2	10.1	19
Cirsium palustre	PAL-Reisachsee-11	Austria, Steiermark, Schladming: at the road to Reisachsee, coll. P. Bureš 12/Sep/2011	47°19'47.8"N, 13°46'06.7"E	1341	30	16	14	46.67	1.47712	47.3299	13.7685	38	83	295	6938	183	-100	283	128	-50	132	-57	1229	177	61	36	507	194	497	222	5.3	10.2	21
Cirsium palustre	PAL-Kouty nad Desnou-12	Czech Republic, Hrubý Jeseník Mts, Kouty nad Desnou: along the road S of the lake Dolní Stráně (lower lake), coll. P. Bureš 17/Aug/2012	50°04'27.0"N, 17°11'26.1"E	875	24	16	8	33.33	1.38021	50.0742	17.1906	40	75	275	6995	185	-87	271	131	-53	135	-53	945	131	48	40	389	144	379	155	5.1	7.2	18
Cirsium palustre	PAL-Červená hora-12	Czech Republic, Hrubý Jeseník Mts, Červenohorské Sedlo: along the road to Červená hora Mt., coll. P. Bureš 18/Aug/2012	50°07'57.0"N, 17°08'58.5"E	1123	24	13	11	45.83	1.38021	50.1325	17.1496	41	75	276	6997	185	-86	271	135	-52	135	-53	1030	140	54	36	413	163	413	179	5.1	7	19
Cirsium palustre	PAL-Dubí-12	Czech Republic, Krušné hory Mts, Dubí: along the forest road near the small pond E of the road to Cínovec, coll. P. Bureš 7/Aug/2012.	50°41'27.6"N, 13°46'39.6"E	470	33	26	7	21.21	1.51851	50.691	13.7777	75	74	280	6804	217	-46	263	169	-14	169	-14	724	79	45	17	234	142	234	166	5.3	6	15
Cirsium palustre	PAL-Jindřichov-12	Czech Republic, Jizerské hory Mts, Jindřichov: meadow at the forest W of the village, coll. Z. Jermanová Jul/2012	50°45'19.0"N, 15°11'17.4"E	614	28	24	4	14.29	1.44716	50.7553	15.1882	64	74	276	6929	207	-60	267	155	45	158	-27	1022	111	63	18	323	200	323	251	5.2	8.4	16
Cirsium palustre	PAL-Horní Maxov-12	Czech Republic, Jizerské hory Mts, Horní Maxov: meadow S of the W part of the village, coll. Z. Jermanová Jul/2012	50°46'09.3"N, 15°11'41.4"E	710	28	24	4	14.29	1.44716	50.7692	15.1948	57	74	277	6891	199	-67	266	150	38	150	-34	1060	114	66	17	336	211	336	261	5.2	8.8	15
Cirsium palustre	PAL-Jindřichov1-12	Czech Republic, Jizerské hory Mts, Jindřichov: meadow at the forest W of the N part of the village, coll. Z. Jermanová Jul/2012	50°45'32.3"N, 15°11'03.1"E	650	27	26	1	3.7	1.43136	50.759	15.1842	60	74	276	6907	203	-64	267	155	42	155	-31	1038	112	64	18	328	203	328	255	5.2	8.4	16
Cirsium palustre	PAL-Jindřichov2-12	Czech Republic, Jizerské hory Mts, Jindřichov: meadow at the forest W of the Central part of the village, coll. Z. Jermanová Jul/2012	50°44'58.8"N, 15°11'40.0"E	608	30	28	2	6.67	1.47712	50.7497	15.1944	66	74	275	6939	209	-58	268	160	48	160	-26	993	108	62	18	316	195	316	245	5.3	8.5	15
Cirsium palustre	PAL-Alšovice1-12	Czech Republic, Jizerské hory Mts, Alšovice: meadow SE of the village, coll. Z. Jermanová Jul/2012	50°40'26.9"N, 15°14'11.2"E	475	25	22	3	12	1.39794	50.6741	15.2364	71	74	275	6977	215	-54	269	166	53	166	-21	888	92	56	17	275	173	275	221	5.6	8.9	16
Cirsium palustre	PAL-Dupanda-12	Czech Republic, Jizerské hory Mts, Dupanda: meadow at the forest W of the village, coll. Z. Jermanová Jul/2012	50°39'56.3"N, 15°13'49.6"E	495	25	19	6	24	1.39794	50.6656	15.2304	74	74	275	6988	218	-51	269	169	56	169	-18	888	92	55	17	276	171	276	221	5.8	8.9	16
Cirsium palustre	PAL-Bzí-12	Czech Republic, Jizerské hory Mts, Bzí: meadow at the S margin of the village, coll. Z. Jermanová Jul/2012	50°39'38.6"N, 15°13'49.6"E	440	28	23	5	17.86	1.44716	50.6607	15.2304	74	74	275	6988	218	-51	269	169	56	169	-18	888	92	55	17	276	171	276	221	5.8	8.9	16
Cirsium palustre	PAL-Alšovice2-12	Czech Republic, Jizerské hory Mts, Alšovice: meadow between the villages Alšovice and Dupanda, coll. Z. Jermanová Jul/2012	50°40'07.2"N, 15°14'09.6"E	520	25	24	1	4	1.39794	50.6687	15.236	71	74	275	6977	215	-54	269	166	53	166	-21	888	92	56	17	275	173	275	221	5.6	8.9	16
Cirsium palustre	PAL-Mukařov-12	Czech Republic, Jizerské hory Mts, Mukařov: meadow between the villages Mukařov and Protivná, coll. Z. Jermanová Jul/2012	50°39'47.3"N, 15°11'22.7"E	510	28	21	7	25	1.44716	50.6631	15.1896	70	74	276	6963	214	-55	269	165	-21	165	-22	822	85	51	18	255	162	255	195	5.6	8.8	16
Cirsium palustre	PAL-Loužnice-12	Czech Republic, Jizerské hory Mts, Loužnice: meadow along the Plchovský potok Brook, coll. Z. Jermanová Jul/2012	50°40'59.1"N, 15°15'58.4"E	461	25	24	1	4	1.39794	50.6831	15.2662	74	74	275	6992	218	-51	269	169	11	169	-19	767	78	48	16	234	152	234	189	5.6	10.1	16
Cirsium palustre	PAL-Huť-12	Czech Republic, Jizerské hory Mts, Huť: meadow in the W part of the village, coll. Z. Jermanová Jul/2012	50°41'40.4"N, 15°13'52.8"E	531	28	24	4	14.29	1.44716	50.6946	15.2313	68	74	276	6958	211	-57	268	163	5	163	-24	873	90	54	17	270	172	270	211	5.5	9.2	16
Cirsium palustre	PAL-Nová ves nad Nisou-12	Czech Republic, Jizerské hory Mts, Nová ves nad Nisou: meadow near the Central part of the village, coll. Z. Jermanová Jul/2012	50°43'20.6"N, 15°12'53.8"E	626	26	21	5	19.23	1.41497	50.7224	15.2149	64	74	276	6930	207	-61	267	154	0	158	-28	1038	117	64	20	343	204	335	247	5.4	8.3	16
Cirsium palustre	PAL-Janov nad Nisou-12	Czech Republic, Jizerské hory Mts, Janov nad Nisou, coll. Z. Jermanová Jul/2012	50°46'30.3"N, 15°10'52.6"E	746	24	18	6	25	1.38021	50.7751	15.1813	59	74	276	6897	201	-65	266	152	40	152	-33	1008	107	62	17	319	197	319	250	5.4	9.1	15
Cirsium palustre	PAL-Hrabětice1-12	Czech Republic, Jizerské hory Mts, Hrabětice: meadow in the W part of the village, coll. Z. Jermanová Jul/2012	50°47'10.8"N, 15°11'06.5"E	790	26	23	3	11.54	1.41497	50.7863	15.1851	55	74	277	6877	197	-68	266	149	-8	149	-36	999	105	61	17	315	197	315	247	5.3	8.7	15
Cirsium palustre	PAL-Jistebsko-12	Czech Republic, Jizerské hory Mts, Jistebsko: meadow near the village, coll. Z. Jermanová Jul/2012	50°41'16.2"N, 15°13'22.9"E	597	25	18	7	28	1.39794	50.6878	15.223	65	74	276	6944	209	-59	268	160	47	160	-27	931	97	58	17	291	184	291	226	5.8	9.4	16
Cirsium palustre	PAL-Alšovice3-12	Czech Republic, Jizerské hory Mts, Alšovice: meadow near the S margin of the village, coll. Z. Jermanová Jul/2012	50°40'26.9"N, 15°14'11.6"E	485	25	21	4	16	1.39794	50.6741	15.2366	71	74	275	6977	215	-54	269	166	53	166	-21	888	92	56	17	275	173	275	221	5.6	8.9	16
Cirsium palustre	PAL-Zásada-12	Czech Republic, Jizerské hory Mts, Zásada: meadow NE of the village, coll. Z. Jermanová Jul/2012	50°42'00.9"N, 15°16'37.6"E	553	25	20	5	20	1.39794	50.7002	15.2771	66	74	276	6951	209	-59	268	160	3	160	-26	854	87	54	16	257	170	257	213	5.6	9.3	16
Cirsium palustre	PAL-Josefův Důl-12	Czech Republic, Jizerské hory Mts, Josefův Důl: meadow near the part of the village called "Na Bělidle", coll. Z. Jermanová Jul/2012	50°45'57.0"N, 15°14'08.6"E	744	25	20	5	20	1.39794	50.7658	15.2357	56	74	277	6891	199	-68	266	150	-7	150	-35	992	104	62	17	311	198	311	246	5.3	8.9	15
Cirsium palustre	PAL-Lučany nad Nisou-12	Czech Republic, Jizerské hory Mts, Lučany nad Nisou: meadow in the NE part of the village, coll. Z. Jermanová Jul/2012	50°44'47.8"N, 15°13'44.4"E	636	25	20	5	20	1.39794	50.7466	15.229	63	74	276	6928	206	-61	267	157	44	157	-29	972	103	61	17	309	189	309	246	5.7	9	15
Cirsium palustre	PAL-Horní Maxov-12	Czech Republic, Jizerské hory Mts, Lučany nad Nisou: meadow between the villages Lučany nad Nisou and Horní Maxov, coll. Z. Jermanová Jul/2012	50°45'14.1"N, 15°13'52.4"E	668	25	19	6	24	1.39794	50.7539	15.2312	62	74	276	6917	204	-63	267	156	43	156	-30	984	104	62	17	310	192	310	247	5.6	9	15
Cirsium palustre	PAL-Hrabětice2-12	Czech Republic, Jizerské hory Mts, Hrabětice: along the forest road NE of the village, coll. Z. Jermanová Jul/2012	50°47'11.8"N, 15°11'30.6"E	768	25	23	2	8	1.39794	50.7866	15.1918	57	74	276	6889	200	-66	266	151	-6	151	-34	934	98	58	17	292	184	292	231	5	8.8	15
Cirsium palustre	PAL-Bedřichov1-12	Czech Republic, Jizerské hory Mts, Bedřichov: in the central part of the village, coll. Z. Jermanová Jul/2012	50°47'15.1"N, 15°08'47.3"E	706	25	16	9	36	1.39794	50.7875	15.1465	58	73	276	6884	200	-66	266	148	-33	152	-33	1048	114	64	18	332	206	332	252	5.4	9.1	16
Cirsium palustre	PAL-Maršovice-12	Czech Republic, Jizerské hory Mts, Maršovice: along the road W of the village, coll. Z. Jermanová Jul/2012	50°41'33.6"N, 15°11'22.4"E	616	25	23	2	8	1.39794	50.6927	15.1896	66	74	276	6942	209	-59	268	157	-25	160	-26	1010	112	62	19	329	198	322	238	5.7	8.9	15
Cirsium palustre	PAL-Dalešice-12	Czech Republic, Jizerské hory Mts, Dalešice: along the road S of the village, coll. Z. Jermanová Jul/2012	50°40'41.9"N, 15°11'04.1"E	565	25	25	0	0	1.39794	50.6783	15.1845	68	74	276	6955	211	-57	268	159	-23	163	-24	927	101	57	19	297	182	293	219	5.7	9	16
Cirsium palustre	PAL-Bedřichov2-12	Czech Republic, Jizerské hory Mts, Bedřichov: meadow at the NE part of the village, coll. Z. Jermanová Jul/2012	50°47'42.8"N, 15°08'41.9"E	749	25	21	4	16	1.39794	50.7952	15.145	56	73	276	6875	198	-67	266	150	-34	150	-35	1056	115	64	18	337	206	337	252	5.1	8.6	16
Cirsium palustre	PAL-Hraničná-12	Czech Republic, Jizerské hory Mts, Hraničná: meadow between the villages Hraničná and Loučná nad Nisou, coll. Z. Jermanová Jul/2012	50°45'39.0"N, 15°09'37.5"E	517	25	19	6	24	1.39794	50.7608	15.1604	70	74	275	6950	213	-55	268	164	51	164	-22	880	92	54	17	276	171	276	218	5.6	9.7	16
Cirsium palustre	PAL-Horní Proseč-12	Czech Republic, Jizerské hory Mts, Horní Proseč: meadow in the village, coll. Z. Jermanová Jul/2012	50°43'51.8"N, 15°07'18.4"E	435	25	24	1	4	1.39794	50.7311	15.1218	77	74	274	6984	220	-48	269	168	-15	172	-16	756	90	45	24	265	142	250	166	5.7	9.5	15
Cirsium palustre	PAL-Rýnovice-12	Czech Republic, Jizerské hory Mts, Rýnovice: meadow in the village, coll. Z. Jermanová Aug/2012	50°44'41.4"N, 15°08'36.1"E	509	25	16	9	36	1.39794	50.7448	15.1434	71	74	275	6958	214	-54	268	162	-20	166	-21	935	104	57	19	304	183	300	222	5.7	10.9	16
Cirsium palustre	PAL-Lukášov-12	Czech Republic, Jizerské hory Mts, Lukášov: meadow S of the village, coll. Z. Jermanová Aug/2012	50°44'35.3"N, 15°07'56.5"E	540	25	25	0	0	1.39794	50.7431	15.1324	70	74	275	6952	213	-55	268	161	-21	165	-22	938	107	57	20	313	182	303	219	5.4	10.4	16
Cirsium palustre	PAL-Proseč nad Nisou-12	Czech Republic, Jizerské hory Mts, Proseč nad Nisou: meadow at the forest near the Hill of Ptačí kámen, coll. Z. Jermanová Aug/2012	50°44'04.7"N, 15°07'58.0"E	480	26	19	7	26.92	1.41497	50.7346	15.1328	73	74	275	6966	216	-52	268	164	-18	168	-19	888	103	54	21	301	172	289	205	5.6	9.5	15
Cirsium palustre	PAL-Rádlo-12	Czech Republic, Jizerské hory Mts, Rádlo: meadow at the forest E of the village, coll. Z. Jermanová Aug/2012	50°42'26.6"N, 15°07'52.6"E	523	26	23	3	11.54	1.41497	50.7074	15.1313	71	74	275	6960	215	-54	268	166	8	166	-21	829	87	50	19	259	158	259	192	5.6	9.2	15
Cirsium palustre	PAL-Milíře-12	Czech Republic, Jizerské hory Mts, Milíře: along the forest road N of the village, coll. Z. Jermanová Aug/2012	50°43'06.8"N, 15°06'44.7"E	558	25	23	2	8	1.39794	50.7186	15.1124	71	74	275	6954	214	-54	268	162	-20	166	-21	826	96	49	23	284	154	272	180	5.3	8.7	15
Cirsium palustre	PAL-Radčice-12	Czech Republic, Jizerské hory Mts, Radčice: meadow E of the village, coll. Z. Jermanová Aug/2012	50°40'23.5"N, 15°16'56.3"E	563	25	21	4	16	1.39794	50.6732	15.2823	70	74	276	6974	213	-56	269	164	51	164	-23	980	105	62	18	309	193	309	239	5.6	8.9	15
Cirsium palustre	PAL-Bratříkov-12	Czech Republic, Jizerské hory Mts, Bratříkov: meadow between the villages Bratříkov and Pěnčín, coll. Z. Jermanová Aug/2012	50°40'58.2"N, 15°14'55.4"E	476	23	15	8	34.78	1.36173	50.6828	15.2487	72	74	275	6982	215	-54	269	167	8	167	-21	794	81	50	16	242	158	242	193	5.6	9.2	16
Cirsium palustre	PAL-Dolní Černá Studnice-12	Czech Republic, Jizerské hory Mts, Dolní Černá Studnice: in the village, coll. Z. Jermanová Aug/2012	50°42'18.7"N, 15°12'37.0"E	684	25	20	5	20	1.39794	50.7052	15.2103	61	74	277	6922	204	-63	267	152	-2	155	-30	1048	115	65	19	338	205	333	248	5.2	8.8	16
Cirsium palustre	PAL-Plavy-12	Czech Republic, Jizerské hory Mts, Plavy: near the forest road N of the village, coll. Z. Jermanová Aug/2012	50°42'24.5"N, 15°18'50.9"E	437	27	22	5	18.52	1.43136	50.7068	15.3141	75	74	275	7003	219	-51	269	170	-17	170	-18	704	75	44	18	221	140	221	168	5.7	9.5	15
Cirsium palustre	PAL-Kunratice-12	Czech Republic, Jizerské hory Mts, Kunratice: NW of the village, coll. Z. Jermanová Aug/2012	50°45'24.8"N, 15°06'07.9"E	441	25	22	3	12	1.39794	50.7569	15.1022	76	74	274	6974	219	-49	268	167	-16	170	-17	830	95	50	21	279	159	269	190	5.5	9.1	14
Cirsium palustre	PAL-Josefův Důl-12	Czech Republic, Jizerské hory Mts, Josefův Důl: at the road N of the Josefodolská přehrada Reservoir, coll. Z. Jermanová Aug/2012	50°48'08.9"N, 15°10'56.1"E	781	20	13	7	35	1.30103	50.8025	15.1822	55	73	276	6879	198	-68	266	149	-7	149	-35	979	104	60	17	308	192	308	239	5.1	7.3	15
Cirsium palustre	PAL-Jizerka-12	Czech Republic, Jizerské hory Mts, Jizerka: SE part of the village, coll. Z. Jermanová Aug/2012	50°48'58.0"N, 15°21'06.1"E	802	27	19	8	29.63	1.43136	50.8161	15.3517	47	74	278	6857	189	-77	265	140	-16	140	-44	984	103	61	17	306	193	306	243	5.1	6.9	15
Cirsium palustre	PAL-Kořenov-12	Czech Republic, Jizerské hory Mts, Kořenov: meadow at the forest N of the village, coll. Z. Jermanová Aug/2012	50°45'47.0"N, 15°23'13.5"E	599	26	25	1	3.85	1.41497	50.7631	15.3871	63	74	275	6950	206	-62	268	158	0	158	-29	859	93	55	18	273	171	273	211	5.2	9	17
Cirsium palustre	PAL-Jizerka-12	Czech Republic, Jizerské hory Mts, Jizerka: along the forest road NE of the village, coll. Z. Jermanová Aug/2012	50°48'26.1"N, 15°21'50.4"E	809	25	20	5	20	1.39794	50.8073	15.364	53	74	277	6890	195	-71	266	147	-10	147	-38	887	92	55	16	274	175	274	220	4.9	7.8	15
Cirsium palustre	PAL-Nový Harcov-12	Czech Republic, Jizerské hory Mts, Nový Harcov: meadow SW of the village, coll. Z. Jermanová Aug/2012	50°45'45.5"N, 15°06'14.2"E	418	25	23	2	8	1.39794	50.7626	15.1039	77	74	274	6977	220	-48	268	168	-15	172	-16	848	97	51	21	284	163	277	196	5.7	9.3	15
Cirsium palustre	PAL-Rokytnice-12	Czech Republic, Jizerské hory Mts, Rokytnice: meadow between the ponds of Hrudka and Rokytnický rybník, coll. Z. Jermanová Aug/2012	50°31'48.5"N, 15°13'19.4"E	265	25	24	1	4	1.39794	50.5301	15.2221	86	75	274	7058	230	-41	272	178	-7	181	-8	657	76	39	23	224	123	218	145	5.5	6.8	11
Cirsium palustre	PAL-Tachov-12	Czech Republic, Jizerské hory Mts, Tachov: in the N part of the village, coll. Z. Jermanová Aug/2012	50°31'06.6"N, 15°13'14.8"E	352	29	25	4	13.79	1.4624	50.5185	15.2208	82	75	275	7037	227	-45	271	174	-10	177	-11	749	87	45	22	255	142	247	167	5.4	6.8	13
Cirsium palustre	PAL-Záhorsko-12	Czech Republic, Jizerské hory Mts, Záhorsko: at the road N of the village, coll. Z. Jermanová Aug/2012	50°30'38.1"N, 15°10'49.6"E	255	25	23	2	8	1.39794	50.5106	15.1804	84	75	275	7046	229	-42	271	176	-8	180	-9	705	81	42	22	238	132	231	155	5.5	6.5	10
Cirsium palustre	PAL-Příšovice-12	Czech Republic, Jizerské hory Mts, Příšovice: N margin of the pond of Velký Písečák, coll. Z. Jermanová Aug/2012	50°34'15.1"N, 15°05'22.4"E	212	26	20	6	23.08	1.41497	50.5709	15.0896	89	74	274	7054	234	-38	271	185	-4	185	-5	626	71	37	22	209	116	209	137	6.2	6.1	9
Cirsium palustre	PAL-Rychnov u Jablonce-12	Czech Republic, Jizerské hory Mts, Rychnov u Jablonce nad Nisou: in the forest S of the village, coll. Z. Jermanová Aug/2012	50°40'11.1"N, 15°09'21.6"E	535	26	22	4	15.38	1.41497	50.6698	15.156	70	74	276	6957	213	-55	268	160	-22	164	-23	936	104	57	20	306	181	304	216	5.6	9.1	14
Cirsium palustre	PAL-Antermoia-12	Italy, Dolomiti Mts, Antermoia: at the road to San Martino SE of the village, coll. P. Bureš 13/Jul/2012	46°41'08.8"N, 11°51'29.1"E	1430	12	12	0	0	1.07918	46.6858	11.8581	47	83	295	6804	191	-91	282	137	-39	141	-45	672	87	30	36	257	91	245	96	5.5	9.3	12
Cirsium palustre	PAL-San Martino in Badia-12	Italy, Dolomiti Mts, San Martino in Badia: at the road to Antermoia, coll. P. Bureš 13/Jun/2012	46°41'00.5"N, 11°51'57.3"E	1541	36	36	0	0	1.5563	46.6835	11.8659	45	83	295	6797	189	-93	282	134	-41	139	-47	688	90	31	36	266	94	250	99	5.4	8.9	12
Cirsium palustre	PAL-Sölden-13	Austria, Ötztal, Sölden: along the road Ötztaler Gletsherstrasse, coll. P. Bureš 26/Jul/2013	46°57'22.3"N, 10°59'35.4"E	1908	22	19	3	13.64	1.34242	46.9562	10.9932	22	82	302	6578	163	-110	273	113	-61	113	-66	660	84	36	30	250	110	250	120	5.4	8.3	10
Cirsium palustre	PAL-Kaunertal-13	Austria, Ötztaler Alpen Mts, Kaunertal: along the Kaunertaler Gletscherstrasse, coll. P. Bureš 27/Jul/2013	47°00'39.9"N, 10°44'24.4"E	1353	23	21	2	8.7	1.36173	47.0111	10.7401	45	82	300	6617	186	-87	273	137	-39	137	-44	585	83	32	36	247	99	247	108	5.5	9	12
Cirsium palustre	PAL-Horní Malá Úpa1-14	Czech Republic, Krkonoše Mts, Horní Malá Úpa: wet slope meadow near the parking place at Pomezní Boudy, coll. P. Bureš 9/Jul/2014	50°44'37.5"N, 15°49'24.4"E	1030	41	29	12	29.27	1.61278	50.7437	15.8234	38	74	279	6866	180	-86	266	127	-53	131	-53	986	114	62	22	336	189	322	209	5.4	7.6	20
Cirsium palustre	PAL-Dolní Malá Úpa-14	Czech Republic, Krkonoše Mts, Dolní Malá Úpa: meadows E of the cemetery, coll. P. Bureš 9/Jul/2014	50°43'24.9"N, 15°48'56.7"E	984	62	37	25	40.32	1.79239	50.7236	15.8157	43	74	278	6897	186	-81	267	133	-21	137	-48	898	99	58	19	291	178	283	202	5.1	8.4	21
Cirsium palustre	PAL-Františky-14	Czech Republic, Eastern Bohemia, Františky: meadows E of the road Hlinsko-Polička, coll. P. Bureš & J. Bureš 10/Jul/2014	49°45'45.7"N, 16°06'22.6"E	707	80	61	19	23.75	1.90309	49.7627	16.1063	66	74	272	7084	211	-62	273	158	-28	161	-29	824	110	45	35	326	142	312	157	5.5	7.9	13
Cirsium palustre	PAL-Pohledec-14	Czech Republic, Žďárské vrchy Mts, Pohledec: along the road to Jimramov, coll. P. Bureš & J. Bureš 10/Jul/2014	49°35'14.8"N, 16°06'56.2"E	714	29	24	5	17.24	1.4624	49.5874	16.1156	66	74	271	7087	210	-63	273	158	-27	162	-30	749	91	38	32	269	121	269	144	5.3	9	15
Cirsium palustre	PAL-České Milovy-14	Czech Republic, Žďárské vrchy Mts, České Milovy: along the road to Březiny, coll. P. Bureš & J. Bureš 10/Jul/2014	49°40'34.0"N, 16°05'15.5"E	595	126	108	18	14.29	2.10037	49.6761	16.0876	72	74	270	7119	217	-57	274	164	-22	168	-24	596	76	32	34	227	100	222	113	5.6	7.9	14
Cirsium palustre	PAL-Svratka-14	Czech Republic, Žďárské vrchy Mts, Svratka: along the road to Hlinsko W of the town, coll. P. Bureš & J. Bureš 10/Jul/2014	49°42'29.9"N, 16°01'06.5"E	638	71	60	11	15.49	1.85126	49.7083	16.0185	69	74	271	7091	214	-59	273	161	-24	165	-26	691	90	38	34	268	118	256	131	5.1	7.6	13
Cirsium palustre	PAL-Horní Malá Úpa2-14	Czech Republic, Krkonoše Mts, Horní Malá Úpa: wet meadow in the village, near the pub Lesní Zátiší, coll. P. Bureš 26/Jul/2014	50°44'38.3"N, 15°49'00.9"E	1025	108	71	37	34.26	2.03342	50.744	15.8169	38	74	279	6866	180	-86	266	127	-53	131	-53	986	114	62	22	336	189	322	209	5.4	7.6	20
Cirsium palustre	PAL-Jelenka-14	Czech Republic, Krkonoše Mts, Horní Malá Úpa: alont the road to cottage Jelenka, coll. P. Bureš 26/Jul/2014	50°44'31.7"N, 15°47'41.7"E	1050	30	18	12	40	1.47712	50.7421	15.7949	33	74	280	6841	175	-90	265	123	-57	126	-57	979	118	62	24	348	188	322	202	5.1	7.5	21
Cirsium palustre	PAL-Dubina-14	Czech Republic, Bílé Karpaty Mts, Strání: slope meadow at the hill Dubina NW of the village, coll. P. Bureš 30/Jul/2014	48°55'01.3"N, 17°41'13.9"E	550	158	119	39	24.68	2.19866	48.917	17.6872	82	76	266	7424	233	-53	286	178	-16	181	-20	687	97	37	36	281	111	242	120	5.9	7.8	13
Cirsium palustre	PAL-Vojnův Městec-12	Czech Republic, Eastern Bohemia, Vojnův Městec: meadow N of the road to Krucemburk, coll. T. Čuprová & P. Bureš 9/Aug/2012	49°40'54.7"N, 15°52'15.4"E	582	36	19	17	47.22	1.5563	49.6819	15.8709	73	74	270	7101	218	-55	273	166	-20	169	-22	698	93	38	35	275	118	261	131	6	7.8	13
Cirsium palustre	PAL-Vorderlanersbach1-14	Austria, Tirol, Vorderlanersbach: along the road between Hobalm and Vallruckalm N of the village, coll. P. Bureš 2/Aug/2014	47°11'23.5"N, 11°41'08.6"E	2080	233	233	0	0	2.36736	47.1899	11.6857	5	85	307	6570	146	-129	275	91	-79	96	-83	966	139	43	40	400	134	397	147	5.1	10.2	17
Cirsium palustre	PAL-Lanersbach-14	Austria, Tirol, Lanersbach: along the road to Grierealm, coll. P. Bureš 3/Aug/2014	47°09'11.0"N, 11°43'36.6"E	1306	65	65	0	0	1.81291	47.1531	11.7268	48	85	302	6738	192	-88	280	141	-38	141	-42	701	98	31	39	288	98	288	112	5.5	10.1	17
Cirsium palustre	PAL-Vorderlanersbach2-14	Austria, Tirol, Vorderlanersbach: wet meadow alon the Tuxbach Brook in the village, coll. P. Bureš 3/Aug/2014	47°09'26.9"N, 11°43'58.4"E	1267	65	65	0	0	1.81291	47.1575	11.7329	48	85	302	6738	192	-88	280	141	-38	141	-42	701	98	31	39	288	98	288	112	5.5	10.1	17
Cirsium palustre	PAL-Mayrhofen-14	Austria, Tirol, Mayrhofen: along the road from Speicher Stillup to Stilluphaus, coll. P. Bureš 4/Aug/2014	47°06'01.6"N, 11°53'41.7"E	1186	192	192	0	0	2.2833	47.1004	11.8949	52	85	301	6784	196	-86	282	145	-35	145	-40	798	117	35	41	337	111	337	126	5.4	10.1	16
Cirsium palustre	PAL-Eggalm-14	Austria, Tirol, Lanersbach: along the road from Eggalm to Grüblspitze, coll. P. Bureš 8/Aug/2014	47°09'44.8"N, 11°42'38.5"E	1972	25	25	0	0	1.39794	47.1624	11.7107	19	85	305	6628	161	-116	277	110	-66	110	-70	789	107	34	37	311	108	311	124	5.4	9.9	17
Cirsium palustre	PAL-Kaltenbach Alm-14	Austria, Steiermark, St. Nikolai: along the road near the cottage Kaltenbach Alm, coll. P. Bureš & M. Burešová 18/Aug/2014	47°16'42.7"N, 14°04'43.7"E	1588	52	52	0	0	1.716	47.2785	14.0788	25	83	294	6920	169	-113	282	114	-64	119	-70	900	137	39	42	392	119	373	132	5.1	10.1	22
Cirsium palustre	PAL-Fiavé-15	Italy, Province of Trento, Fiavé: dwelling archaeological site and nature reserve SE of the village, coll. P. Bureš 11/Jun/2015	45°59'40.2"N, 10°49'59.6"E	648	138	88	50	36.23	2.13988	45.9945	10.8332	100	81	284	6963	247	-37	284	122	13	197	6	985	112	52	21	305	165	272	181	6.6	6.4	16
Cirsium palustre	PAL-Val Breguzzo-15	Italy, Province of Trento, Daone: along the road in Val Breguzzo, coll. P. Bureš 13/Jun/2015	45°58'35.5"N, 10°33'03.1"E	931	48	41	7	14.58	1.68124	45.9765	10.5509	71	81	288	6833	217	-63	280	92	-15	167	-21	992	123	45	28	339	146	291	165	6.4	7.4	15
Cirsium palustre	PAL-Passo Duron-15	Italy, Province of Trento, Zuclo: along the road to Passo Duron, coll. P. Bureš 13/Jun/2015	46°02'12.7"N, 10°47'21.2"E	983	15	15	0	0	1.17609	46.0369	10.7892	80	80	286	6876	226	-55	281	171	-6	176	-12	1144	122	56	25	365	179	360	197	6.1	6.9	15
Cirsium palustre	PAL-Hrázka-15	Czech Republic, Žďárské vrchy Mts, Vortová: wet meadow near the pond Hrázka at the road to the village of Lhoty, coll. P. Bureš 21/Jun/2015	49°42'49.4"N, 15°56'33.2"E	654	16	11	5	31.25	1.20412	49.7137	15.9426	68	74	271	7081	213	-60	273	160	-25	164	-27	755	101	41	36	300	127	285	141	5.1	7.9	14
Cirsium palustre	PAL-Vortová-cemetery-15	Czech Republic, Žďárské vrchy Mts, Vortová: wet meadow between the cemetery and the road to town of Hlinsko, coll. P. Bureš 21/Jun/2015	49°42'56.6"N, 15°56'13.5"E	617	72	63	9	12.5	1.85733	49.7157	15.9371	71	74	271	7096	216	-58	273	163	-22	167	-24	703	94	38	36	280	118	264	131	5.4	7.7	13
Cirsium palustre	PAL-Utopenec-15	Czech Republic, Žďárské vrchy Mts, Vortová: wet meadow below the bank of the pond of Utopenec N of the village, coll. P. Bureš 21/Jun/2015	49°43'01.9"N, 15°55'58.1"E	608	86	74	12	13.95	1.9345	49.7172	15.9328	71	74	271	7097	216	-57	273	163	-22	167	-24	682	91	37	36	270	114	257	126	5.3	7.9	13
Cirsium palustre	PAL-Kobylice-15	Czech Republic, Žďárské vrchy Mts, Vortová: wet meadow near the wood of Kobylice No of the village, coll. P. Bureš 21/Jun/2015	49°43'01.7"N, 15°55'36.9"E	624	137	75	62	45.26	2.13672	49.7171	15.9269	71	74	271	7097	216	-57	273	163	-22	167	-24	682	91	37	36	270	114	257	126	5.3	7.9	13
Cirsium palustre	PAL-Návesník-15	Czech Republic, Žďárské vrchy Mts, Vortová: wet medows W of the pond of Návesník W of the village, coll. P. Bureš 21/Jun/2015	49°42'40.5"N, 15°55'35.9"E	619	205	154	51	24.88	2.31175	49.7112	15.9266	71	74	271	7094	216	-57	273	163	-22	167	-24	682	92	37	36	273	114	258	125	5.6	7.4	13
Cirsium palustre	PAL-Malý Černý-15	Czech Republic, Žďárské vrchy Mts, Vortová: along the forest road between the pond Malý Černý and the village of Zalíbené, coll. P. Bureš 21/Jun/2015	49°42'20.6"N, 15°54'25.3"E	618	33	21	12	36.36	1.51851	49.7057	15.907	71	74	271	7090	215	-58	273	163	-22	167	-25	718	97	38	37	288	118	273	131	5	7.2	13
Cirsium palustre	PAL-Rychtářka-15	Czech Republic, Žďárské vrchy Mts, Vortová: along the forest road to the gamekeeper's lodge of Rychtářka, coll. P. Bureš 21/Jun/2015	49°41'50.2"N, 15°54'32.2"E	645	181	147	34	18.78	2.25768	49.6973	15.9089	69	74	271	7082	214	-59	273	161	-24	165	-26	743	100	40	37	298	123	282	135	4.8	7.1	14
Cirsium palustre	PAL-Vila-15	Czech Republic, Žďárské vrchy Mts, Vortová: along the forest road to the gamekeeper's lodge of Vila (=Doubrava) S of the village, coll. P. Bureš 21/Jun/2015	49°42'22.2"N, 15°56'33.8"E	657	12	9	3	25	1.07918	49.7062	15.9427	68	74	271	7084	213	-60	273	160	-25	164	-27	747	101	40	36	300	124	283	138	4.8	7.8	14
Cirsium palustre	PAL-Koníkov-15	Czech Republic, Žďárské vrchy Mts, Koníkov: along the forest road E of the village, coll. P. Bureš 19/Jul/2015	49°36'01.3"N, 16°07'53.4"E	717	32	29	3	9.38	1.50515	49.6004	16.1315	67	74	271	7092	212	-62	273	159	-26	163	-29	707	93	36	36	273	111	262	124	4.7	9.2	14
Cirsium palustre	PAL-Hrabovo-15	Slovakia, Velká Fatra Mts, Ružomberok: forest road near the hotel Hrabovo, S of the town, coll. P. Bureš & E. Lajkepová 23/Jul/2015	49°04'24.8"N, 19°16'56.1"E	608	62	54	8	12.9	1.79239	49.0736	19.2823	69	74	259	7455	217	-67	284	166	-28	169	-32	792	102	45	30	302	135	268	144	5.8	6.5	13
Cirsium palustre	PAL-Malino Brdo-15	Slovakia, Velká Fatra Mts, Ružomberok: ski slope on the top of Malino Brdo S of the town, coll. P. Bureš & E. Lajkepová 23/Jul/2015	49°03'50.6"N, 19°15'35.5"E	736	18	8	10	55.56	1.25527	49.0641	19.2599	59	74	261	7397	206	-77	283	154	-39	157	-42	894	118	50	32	346	152	306	159	5.2	6.6	16
Cirsium palustre	PAL-Pod Ďurkovcom-15	Slovakia, Bukovské vrchy Mts, Runina: along the green turistic road to the pass "Pod Ďurkovcom", N of the village, coll. P. Bureš & M. Vavrinec 28/Jul/2015	49°05'08.7"N, 22°24'53.8"E	694	34	29	5	14.71	1.53148	49.0857	22.4149	61	73	256	7615	209	-77	286	159	-41	161	-43	989	121	56	26	363	171	307	204	5.3	10.1	17
Cirsium palustre	PAL-Skládka pod Kyčerou-15	Slovakia, Bukovské vrchy Mts, Nová Sedlica: along the road between the village and the place "Skládka pod Kyčerou", coll. P. Bureš & M. Vavrinec 28/Jul/2015	49°03'36.9"N, 22°31'56.1"E	588	63	41	22	34.92	1.79934	49.0603	22.5323	68	73	254	7671	217	-71	288	167	-35	169	-37	927	110	53	23	324	164	279	202	5.2	9.5	15
Cirsium palustre	PAL-Nová Sedlica-15	Slovakia, Bukovské vrchy Mts, Nová Sedlica: along the road at the N margin of the village, coll. P. Bureš & M. Vavrinec 28/Jul/2015	49°03'13.9"N, 22°31'04.5"E	445	22	18	4	18.18	1.34242	49.0539	22.5179	76	73	253	7722	225	-64	289	175	-28	177	-30	797	96	45	25	284	139	246	172	5.7	8.5	11
Cirsium palustre	PAL-Krakauebene-15	Austria, Styria (Steiermark), Krakauebene/Krakauhintermühlen: in the valley of the brook of Rantenbach NNW of the cottage Ebenhandlhütte, coll. P. Bureš 14/Sep/2015	47°14'13.2"N, 13°54'18.4"E	1711	46	40	6	13.04	1.66276	47.237	13.9051	18	83	296	6884	163	-119	282	112	-69	112	-76	1062	141	46	36	415	142	415	161	5	10.8	20
Cirsium palustre	PAL-Oberzeiring-15	Austria, Styria (Steiermark), Oberzeiring: along the road Oberer Höhenweg (the road from the valley Zugtal to the cottage Klosterneuburger Hütte, coll. P. Bureš 15/Sep/2015	47°16'19.1"N, 14°24'22.5"E	1739	74	52	22	29.73	1.86923	47.272	14.4062	21	83	293	6932	165	-117	282	111	-68	115	-74	901	141	37	46	405	111	377	118	5.2	10.1	18
Cirsium palustre	PAL-Rohozná-16	Czech Republic, Eastern Bohemia, Rohozná: wet meadows near pond Rohozenský Velký NW of the village, coll. P. Bureš 4/Jun/2016	49°48'36.9"N, 15°48'30.6"E	580	95	69	26	27.37	1.97772	49.8103	15.8085	72	74	272	7085	217	-56	273	164	-21	168	-23	675	90	37	35	265	113	252	123	5.4	6.7	14
Cirsium palustre	PAL-Bordovice-16	Czech Republic, Eastern Moravia, Bordovice: wet meadows along the road W of the village, coll. P. Bureš 11/Jun/2016	49°32'26.2"N, 18°08'21.6"E	437	81	67	14	17.28	1.90849	49.5406	18.1393	80	73	261	7299	227	-52	279	175	-16	178	-19	925	134	47	40	398	143	352	151	5.9	9.1	13
Cirsium palustre	PAL-Drahany-16	Czech Republic, Drahanská vrchovina Highland, Drahany: wet meadows around the pond Nebeský W of the village, coll. P. Bureš 12/Jun/2016	49°25'51.7"N, 16°52'30.9"E	586	36	25	11	30.56	1.5563	49.431	16.8753	73	75	269	7211	221	-57	278	144	-21	171	-24	624	84	30	35	239	92	221	104	6.1	10	15
Cirsium palustre	PAL-Křemenice-16	Czech Republic, Eastern Bohemia, Křemenice: wet meadows in nature reserve Maršálka S of the village, coll. P. Bureš 18/Jun/2016	49°45'52.4"N, 15°45'46.7"E	606	97	74	23	23.71	1.98677	49.7646	15.763	71	74	272	7076	216	-57	272	163	-22	167	-24	756	98	42	32	287	130	278	145	5.3	7.2	15
Cirsium palustre	PAL-Rejvíz-16	Czech Republic, Hrubý Jeseník Mts, Rejvíz: wet meadows along the road to nature reserve S of the village, coll. P. Bureš 1/Jul/2016	50°13'33.7"N, 17°18'02.9"E	766	352	194	158	44.89	2.54654	50.226	17.3008	57	75	273	7074	203	-70	273	150	-37	153	-37	866	130	37	48	385	119	368	119	5.2	7.1	15
Cirsium palustre	PAL-Plabutsch-16	Austria, Steiermark, Graz: along the forest road in the hill of Plabutsch (N of Bergheuriger Fürstenstand), coll. P. Bureš 23/Jul/2016	47°05'32.9"N, 15°23'04.6"E	700	148	115	33	22.3	2.17026	47.0925	15.3846	87	81	278	7345	237	-55	293	183	-14	185	-14	990	148	33	47	437	110	420	110	5.5	7.5	16
Cirsium palustre	PAL-Grosshöllerhütte1-16	Austria, Kärnten, Koralpe Mts (Koralm), Rieding: along the tourist road near Grosshöllerhütte, coll. P. Bureš & J. Šmerda 2/Aug/2016	46°48'40.1"N, 14°57'55.1"E	1775	32	30	2	6.25	1.50515	46.8111	14.9653	22	83	289	7041	170	-117	287	114	-68	118	-74	1388	202	49	42	593	159	550	167	5.1	10.5	17
Cirsium palustre	PAL-Grosshöllerhütte2-16	Austria, Kärnten, Koralpe Mts (Koralm), Rieding: along the tourist road near Grosshöllerhütte, coll. P. Bureš & J. Šmerda 2/Aug/2016	46°48'25.1"N, 14°58'09.6"E	1679	125	32	93	74.4	2.09691	46.807	14.9693	18	83	289	7024	165	-121	286	110	-73	113	-78	1423	207	48	43	608	158	569	165	5.2	9.7	18
Cirsium palustre	PAL-Koralpenhöhenstrasse-16	Austria, Kärnten, Koralpe Mts (Koralm), Rieding: wet slopes along the road Koralpenhöhenstrasse, coll. P. Bureš & J. Šmerda 2/Aug/2016	46°48'29.3"N, 14°56'36.4"E	1564	34	33	1	2.94	1.53148	46.8081	14.9434	21	83	289	7037	168	-118	287	113	-69	117	-75	1413	201	49	42	593	157	553	167	5.2	10.7	18
Cirsium palustre	PAL-Vortová-17	Czech Republic, Žďárské vrchy Mts, Vortová: along the road in the forest SE of the village, coll. P. Bureš 5/Aug/2017	49°42'13.2"N, 15°56'51.4"E	670	164	135	29	17.68	2.21484	49.7037	15.9476	68	74	271	7084	213	-60	273	160	-25	164	-27	747	101	40	36	300	124	283	138	4.8	7.8	14
Cirsium palustre	PAL-Winklern-17	Austria, Tirol, Hohe Tauern Mts, Winklern: along the tourist road above the chalet Roana Alm, W of the village, coll. P. Bureš 22/Aug/2017	46°53'23.3"N, 12°49'45.6"E	1909	27	26	1	3.7	1.43136	46.8898	12.8293	21	84	298	6804	165	-118	283	114	-65	114	-72	1240	131	63	24	387	190	387	208	5.2	9.3	17
Cirsium palustre	PAL-Mallnitz-17	Austria, Kärnten, Hohe Tauern Mts, Mallnitz-Dösen: pastures along the tourist road Rupertiweg to Konradlacke E of the village, coll. P. Bureš 25/Aug/2017	46°58'56.3"N, 13°13'01.1"E	1492	154	128	26	16.88	2.18752	46.9823	13.217	25	84	297	6866	170	-114	283	119	-62	119	-69	1287	148	58	27	442	182	442	216	5.4	10.6	22
Cirsium palustre	PAL-Svratouch-18	Czech Republic, Žďárské vrchy Mts, Svratouch: wet meadows in W slope of the hill E of the village, coll. P. Bureš 24/Jun/2018	49°43'21.2"N, 16°02'50.9"E	703	100	80	20	20	2	49.7226	16.0475	67	74	271	7082	211	-61	273	158	-26	162	-28	746	95	41	33	284	128	273	144	5.5	8.7	13
Cirsium palustre	PAL-Ovčín-18	Czech Republic, Žďárské vrchy Mts, Hamry: wet meadows at the pond near former settlement Ovčín S of the village, coll. P. Bureš 24/Jun/2018	49°43'53.1"N, 15°55'52.5"E	618	29	11	18	62.07	1.4624	49.7314	15.9313	71	74	271	7097	216	-57	273	164	-22	167	-24	687	91	37	35	270	115	257	129	5.5	8.2	13
Cirsium palustre	PAL-Zalíbené-18	Czech Republic, Žďárské vrchy Mts, Zalíbené: wet peat meadows W of the village, coll. P. Bureš 24/Jun/2018	49°42'57.7"N, 15°53'47.5"E	613	206	180	26	12.62	2.31387	49.716	15.8965	71	74	271	7089	216	-57	273	163	-22	167	-24	708	95	38	36	282	118	267	132	5.3	7.3	13
Cirsium palustre	PAL-Greensee-18	Austria, Kärnten, Gurktaler Alpen Mts, Turrach: along the tourist road in alpine pasture near Greensee, coll. P. Bureš 11/Aug/2018	46°54'20.1"N, 13°53'03.5"E	1768	28	28	0	0	1.44716	46.9056	13.8843	18	84	295	6930	163	-121	285	108	-70	112	-77	1170	154	42	39	450	127	448	144	5	9.9	17
Cirsium palustre	PAL-Schwarzsee-18	Austria, Kärnten, Gurktaler Alpen Mts, Turrach: along the tourist road N of the Lake of Schwarzsee, coll. P. Bureš 11/Aug/2018	46°55'36.1"N, 13°52'51.2"E	1836	32	32	0	0	1.50515	46.9267	13.8809	21	84	295	6935	166	-119	285	111	-68	115	-74	1037	151	38	42	433	116	425	128	5.1	9.4	18
Cirsium palustre	PAL-Ebene Reichenau1-18	Austria, Kärnten, Gurktaler Alpen Mts, Turracher Höhe: alon the road to Ebene Reichenau, coll. P. Bureš 11/Aug/2018	46°54'44.4"N, 13°52'35.3"E	1794	60	32	28	46.67	1.77815	46.9123	13.8765	18	84	295	6929	163	-121	285	108	-70	112	-77	1074	145	39	40	421	117	419	130	5.1	10	17
Cirsium palustre	PAL- Sankt Lorenzen-18	Austria, Kärnten, Gurktaler Alpen Mts, Ebene Reichenau: in the valley of River Gurk along the road to Hochrindl Höhe near turning to the village of Sankt Lorenzen, coll. P. Bureš 12/Aug/2018	46°51'00.5"N, 13°56'09.7"E	1328	171	148	23	13.45	2.233	46.8501	13.936	43	84	291	7044	189	-98	288	134	-47	138	-54	1019	134	38	38	388	114	386	130	5.3	9.8	19
Cirsium palustre	PAL-Hochrindl Höhe-18	Austria, Kärnten, Gurktaler Alpen Mts, Hochrindl: in wet pasture near parking in Hochrindl Höhe, coll. P. Bureš 12/Aug/2018	46°52'02.9"N, 13°59'54.2"E	1587	58	19	39	67.24	1.76343	46.8675	13.9984	32	84	293	7007	178	-109	287	127	-58	127	-64	1125	151	39	39	439	123	439	134	5	10.1	17
Cirsium palustre	PAL-Ebene Reichenau2-18	Austria, Kärnten, Gurktaler Alpen Mts, Turracher Höhe: along the road to Ebene Reichenau, coll. P. Bureš 12/Aug/2018	46°54'03.6"N, 13°52'34.3"E	1577	211	159	52	24.64	2.32428	46.901	13.8762	26	84	294	6962	171	-114	286	120	-63	120	-70	996	130	35	39	380	106	380	120	5	9.8	19
Cirsium palustre	PAL-Winkl-18	Austria, Kärnten, Gurktaler Alpen Mts, Winkl: along the road Nockalmstrasse, coll. P. Bureš 13/Aug/2018	46°55'34.7"N, 13°45'40.6"E	1830	233	209	24	10.3	2.36736	46.9263	13.7613	14	84	296	6898	159	-124	284	108	-73	108	-80	1079	138	39	38	413	120	413	139	5.1	9.9	19
Cirsium palustre	PAL-Košutica-18	Slovenia, Karavanke Mts, Podljubelj: along the tourist road to Košutica, coll. P. Bureš 15/Aug/2018	46°26'21.8"N, 14°17'03.0"E	1446	23	23	0	0	1.36173	46.4394	14.2842	38	84	288	7089	187	-102	290	8	-53	135	-59	1966	213	98	22	610	301	566	349	5.2	10.3	16
Cirsium palustre	PAL-Tröpolach-18	Austria, Karnische Alpen Mts, Tröpolach: along the road Schlanitzeralm Strasse, coll. P. Bureš 16/Aug/2018	46°34'05.5"N, 13°16'29.8"E	1424	74	68	6	8.11	1.86923	46.5682	13.2749	47	82	288	6956	192	-93	285	17	-42	142	-48	1864	216	99	20	606	306	503	353	4.9	9.7	15
Cirsium palustre	PAL-Goldeckstrasse-18	Austria, Gailtaler Alpen Mts, Spittal an den Drau: pasture at parking place Seetaler Parkplatze at the end of mountain road Goldeckstrasse, coll P. Bureš 17/Aug/2018	46°45'06.9"N, 13°27'43.4"E	1896	14	12	2	14.29	1.14613	46.7519	13.4621	11	83	295	6848	156	-127	283	105	-76	105	-82	1615	185	66	30	547	204	547	238	5.1	10.3	17
Cirsium palustre	PAL-Starhand-18	Austria, Karnische Alpen Mts, Vorderberg: near the tourist road W of the Starhand Mt, coll. P. Bureš 18/Aug/2018	46°34'06.7"N, 13°27'12.4"E	1694	137	135	2	1.46	2.13672	46.5685	13.4534	31	82	289	6913	176	-107	283	2	-57	126	-63	2012	226	102	21	643	316	573	364	5	10.2	16
Cirsium palustre	PAL-Delacher Alm-18	Austria, Karnische Alpen Mts, Vorderberg: near the tourist road between last public parking at the River Vorderberger Bach and the settlement Delacher Alm, coll. P. Bureš 18/Aug/2018	46°35'07.1"N, 13°26'17.3"E	1333	45	40	5	11.11	1.65321	46.5853	13.4381	48	82	288	6983	193	-92	286	18	-41	143	-48	1719	190	91	20	533	280	499	322	5	10.1	14
Cirsium palustre	PAL-A194B-19	Austria, Tirol, distr. Lienz, Sankt Jakob in Defereggental: wet grasslands along the road Defereggental Landesstrasse, W of the village, coll. P. Bureš 4/Aug/2019	46°54'30.3"N, 12°14'10.4"E	1883	16	16	0	0	1.20412	46.9084	12.2362	18	84	301	6720	161	-119	281	106	-67	111	-73	729	102	29	40	295	89	294	100	5.1	9.6	17
Cirsium palustre	PAL-Gais-19	Italy, South Tirolia, Gais: along the road ENE of the village Rio Mollino (Mühlbach), coll. P. Bureš 8/Aug/2019	46°51'21.6"N, 12°00'40.0"E	1651	13	13	0	0	1.11394	46.856	12.0111	24	84	300	6722	167	-113	281	117	-61	117	-67	1047	136	43	37	406	135	406	153	5.1	9.7	15
Cirsium palustre	PAL-Sankt Jakob4-19	Austria, Tirol, distr. Lienz, Sankt Jakob in Defereggental: along the road NNW of the village, coll. P. Bureš 10/Aug/2019	46°55'16.7"N, 12°18'18.4"E	1842	31	31	0	0	1.49136	46.9213	12.3051	22	84	300	6745	166	-116	281	115	-63	115	-69	779	101	30	38	301	91	301	102	5.5	9.2	17
Cirsium palustre	PAL-Sankt Jakob5-19	Austria, Tirol, distr. Lienz, Sankt Jakob in Defereggental: wet grasslands along the road Defereggental Landesstrasse, W of the village, coll. P. Bureš 10/Aug/2019	46°54'42.7"N, 12°14'38.5"E	1792	220	220	0	0	2.34242	46.9119	12.244	25	84	300	6745	168	-113	281	113	-61	117	-67	727	103	29	40	297	89	293	100	5.1	9.9	17
Cirsium palustre	PAL-Ratajské rybníky-19	Czech Republic, Eastern Bohemia, distr. Chrudim, Hlinsko: along the road to the ponds Ratajské rybníky E of the town, coll. P. Bureš 21/Aug/2019	49°46'02.2"N, 15°55'50.6"E	589	11	10	1	9.09	1.04139	49.7673	15.9307	72	74	271	7100	217	-57	273	164	-21	168	-23	716	94	39	35	279	121	268	135	5.9	7.3	14
Cirsium palustre	PAL-Svatá Kateřina-19	Czech Republic, Eastern Bohemia, distr. Svitavy, Borová u Poličky-Svatá Kateřina: wet meadow along the brook NW of the village at the road to Hlinsko coll. P. Bureš 23/Aug/2019	49°45'05.2"N, 16°08'11.7"E	656	42	41	1	2.38	1.62325	49.7514	16.1366	67	74	271	7093	212	-62	273	159	-27	163	-28	737	97	40	36	290	124	277	137	5.1	7.7	13
Cirsium palustre	PAL-Borová-19	Czech Republic, Eastern Bohemia, distr. Svitavy, Borová u Poličky: wet meadow along the brook E of the railway station in the village, coll. P. Bureš 23/Aug/2019	49°44'34.4"N, 16°09'54.9"E	622	17	10	7	41.18	1.23045	49.7429	16.1653	70	74	271	7111	215	-59	274	162	-24	166	-26	651	83	35	35	249	109	241	122	5.9	7.6	13
Cirsium palustre	PAL-Bukovina-19	Czech Republic, Eastern Bohemia, distr. Svitavy, Borová u Poličky-Bukovina: along the brook near small pond in the margin of forest at the road between the villages Borová u Poličky and Bukovina, coll. P. Bureš 23/Aug/2019	49°44'04.3"N, 16°09'14.2"E	665	10	10	0	0	1	49.7345	16.1539	68	74	271	7102	213	-60	274	160	-25	164	-27	654	84	35	35	250	108	241	120	5.3	8.3	13
Cirsium palustre	PAL-Betlém-19	Czech Republic, Eastern Bohemia, distr. Svitavy, Pustá Rybná-Betlém: wet meadows along the road between villages Pustá Rybná and Betlém, coll. P. Bureš 23/Aug/2019	49°42'49.8"N, 16°09'04.0"E	642	30	30	0	0	1.47712	49.7138	16.1511	68	74	271	7104	214	-60	274	161	-25	164	-27	718	86	39	31	258	122	258	140	5.7	8.1	14
Cirsium palustre	PAL-Alpendorf-20	Austria, Salzburg county, Alpendorf: along the road to Kreistenalm, coll. P. Bureš 10/Jul/2020	47°19'16.9"N, 13°12'33.9"E	1151	102	81	21	20.59	2.0086	47.3214	13.2094	54	84	296	6938	199	-85	284	144	-35	148	-41	1451	206	75	36	592	239	590	272	5.6	8.5	18
Cirsium palustre	PAL-Berghof-20	Germany, Bavaria, Berchtesgaden county, Obersalzberg: wet meadows east of Berghof, coll. P. Bureš 11/Jul/2020	47°37'57.3"N, 13°02'41.5"E	937	5	5	0	0	0.69897	47.6326	13.0449	61	83	294	6894	205	-76	281	150	-28	155	-33	1780	251	92	37	729	294	723	323	5.5	10	16
Cirsium palustre	PAL-Mühlbach-20	Austria, Salzburg county, Mühlbach am Hochkönig: along the road from Arthurhaus to Mitterfeldalm, coll. P. Bureš 12/Jul/2020	47°24'54.1"N, 13°08'07.2"E	1617	14	12	2	14.29	1.14613	47.415	13.1353	33	84	298	6829	176	-104	280	126	-54	126	-60	1413	166	77	24	497	243	497	284	5.1	10.8	23
Cirsium palustre	PAL-Bundschuh-20	Austria, Salzburg county, Bundschuh: clering along the forest road in the valley of the brook Wiessbach, coll. P. Bureš 13/Jul/2020	47°01'40.6"N, 13°43'18.2"E	1454	20	20	0	0	1.30103	47.0279	13.7217	34	84	294	6963	180	-106	285	124	-55	129	-61	985	152	37	45	437	114	418	130	5	9.5	16
Cirsium palustre	PAL-Innerkrems-20	Austria, Salzburg county, Innerkrems: wet places along the road Bundschuh Landesstraße NE of the village, coll. P. Bureš 13/Jul/2020	47°00'21.1"N, 13°45'54.9"E	1663	33	28	5	15.15	1.51851	47.0059	13.7652	21	84	296	6919	167	-118	284	111	-67	116	-73	1040	154	39	43	442	120	436	137	5	10.7	20
Cirsium palustre	PAL-Hüttschlag-20	Austria, Salzburg county, Hüttschlag: wet pasture in valley of the brook Kreealpenbach, coll. P. Bureš 15/Jul/2020	47°08'42.5"N, 13°17'36.1"E	1157	160	36	124	77.5	2.20412	47.1451	13.2934	49	84	295	6957	195	-90	285	140	-39	144	-46	1000	137	46	33	394	147	387	173	5.6	9.2	22
Cirsium palustre	PAL-Obertauern-20	Austria, Salzburg county, Obertauern: wet places along the road Katschberg Straße to village of Tweng, coll. P. Bureš 16/Jul/2020	47°13'16.1"N, 13°34'56.9"E	1455	12	7	5	41.67	1.07918	47.2211	13.5825	35	84	296	6920	179	-104	283	129	-53	129	-60	1023	137	45	35	401	143	401	168	5.1	9.6	21
Cirsium palustre	PAL-Tweng-20	Austria, Salzburg county, Tweng: wet pastures along the road Katschberg Straße to the town of Mauterndorf, coll. P. Bureš 16/Jul/2020	47°10'22.6"N, 13°38'03.0"E	1201	113	94	19	16.81	2.05308	47.1729	13.6342	50	84	294	7002	196	-89	286	145	-39	145	-45	875	120	37	37	354	117	354	136	5.4	8.8	20
Cirsium palustre	PAL-Mauterndorf-20	Austria, Salzburg county, Mauterndorf: wet pastures along the road to Obertauern NW of the village, coll. P. Bureš 16/Jul/2020	47°09'28.1"N, 13°39'06.0"E	1183	175	170	5	2.86	2.24304	47.1578	13.6517	52	84	293	7010	198	-88	286	147	-38	147	-44	845	117	35	38	343	111	343	130	5.4	8.3	22
Cirsium palustre	PAL-Käfertal-20	Austria, Salzburg county, Fusch an der Großglocknerstraße: wet pasture in Käfertal, coll. P. Bureš 18/Jul/2020	47°08'28.8"N, 12°47'49.2"E	1273	123	116	7	5.69	2.08991	47.1413	12.797	51	84	297	6892	195	-88	284	145	-37	145	-43	825	104	44	28	304	138	304	158	5.4	8.9	22
Cirsium palustre	PAL-Trauneralm1-20	Austria, Salzburg county, Fusch an der Großglocknerstraße: along the lower part of forest road to Trauneralm, coll. P. Bureš 18/Jul/2020	47°07'58.5"N, 12°47'44.0"E	1299	36	23	13	36.11	1.5563	47.1329	12.7956	44	84	298	6869	189	-94	283	138	-43	138	-49	874	112	47	29	326	146	326	165	5.3	8.9	22
Cirsium palustre	PAL-Trauneralm2-20	Austria, Salzburg county, Fusch an der Großglocknerstraße: along the lower road near Trauneralm cottage, coll. P. Bureš 18/Jul/2020	47°07'25.1"N, 12°47'50.2"E	1516	89	77	12	13.48	1.94939	47.1236	12.7973	37	84	299	6841	181	-101	283	126	-50	130	-56	975	130	52	31	376	161	370	180	5.2	9	22
Cirsium palustre	PAL-Spišská Belá-20	Slovakia, Vysoké Tatry Mts, Tatranská Kotlina: wet meadows along the road to Spišská Belá SE of the village, coll. P. Bureš 6/Jul/2020	49°12'44.4"N, 20°21'40.2"E	739	48	45	3	6.25	1.68124	49.2123	20.3612	62	75	262	7461	210	-75	284	159	-36	161	-39	778	106	39	37	310	118	284	126	5.3	8.6	14
Cirsium palustre	PAL-Geierkogel-20	Austria, Kärnten County, Wolfsberg Distr., Saualpe Mts, Klippitztörl Pass: grassy margins of the tourist path to Geierkogel, coll. P. Bureš 12/Aug/2020	46°55'57.9"N, 14°40'27.7"E	1692	19	14	5	26.32	1.27875	46.9327	14.6744	27	83	290	7036	173	-113	286	118	-64	122	-70	1100	170	39	46	487	121	466	132	5.3	9.7	19
Cirsium palustre	PAL-Knappenberg-20	Austria, Kärnten County, Saualpe Mts, Knappenberg: grassy margins of the forest road SE of the village, coll. P. Bureš 12/Aug/2020	46°55'29.0"N, 14°34'21.8"E	1180	27	3	24	88.89	1.43136	46.9247	14.5727	59	83	286	7179	208	-83	291	153	-33	156	-39	921	133	31	44	388	94	375	108	5.4	8.8	16
Cirsium palustre	PAL-Lölling-20	Austria, Kärnten County, Saualpe Mts, Lölling: along the forest road near valley of the Brooke of Löllingbach, coll. P. Bureš 13/Aug/2020	46°55'37.1"N, 14°38'16.0"E	1178	10	10	0	0	1	46.927	14.6378	46	83	288	7124	194	-95	289	138	-46	142	-52	941	139	33	44	402	100	383	115	5.4	9	19
Cirsium palustre	PAL-Klippitztörl1-20	Austria, Kärnten County, Saualpe Mts, Klippitztörl Pass: along the road to Lölling, coll. P. Bureš 13/Aug/2020	46°55'50.4"N, 14°38'52.4"E	1266	5	5	0	0	0.69897	46.9307	14.6479	44	83	288	7116	191	-97	289	136	-48	140	-54	941	141	33	44	406	100	385	115	5.3	9	20
Cirsium palustre	PAL-Klippitztörl2-20	Austria, Kärnten County, Saualpe Mts, Klippitztörl Pass: surrounding of parking place at the pass, coll. P. Bureš 13/Aug/2020	46°56'11.9"N, 14°40'26.0"E	1644	7	7	0	0	0.845098	46.9366	14.6739	27	83	290	7040	174	-113	287	119	-63	123	-69	1077	165	38	46	472	116	455	128	5.2	9.6	19
Cirsium palustre	PAL-Hohenwart-20	Austria, Kärnten County, Saualpe Mts, Hohenwart: pastures below the cottage Hohenwarthütte, coll. P. Bureš 13/Aug/2020	46°57'00.3"N, 14°41'15.2"E	1727	132	91	41	31.06	2.12057	46.9501	14.6876	19	83	291	7002	166	-120	285	110	-71	114	-76	1065	167	35	48	478	113	461	119	5.3	10	20
Cirsium palustre	PAL-Gaisegg1-20	Austria, Kärnten County, Saualpe Mts, Klippitzdorf: pastures and banks along the road to Gaiseg, coll. P. Bureš 13/Aug/2020	46°56'19.7"N, 14°42'41.8"E	1453	9	5	4	44.44	0.954243	46.9388	14.7116	40	83	288	7103	188	-100	288	136	-51	136	-57	776	119	24	48	339	82	339	83	5.3	8.4	20
Cirsium palustre	PAL-Bischofseck-20	Austria, Kärnten County, Saualpe Mts, Bischofseck: pastures and banks along the road, coll. P. Bureš 13/Aug/2020	46°55'42.9"N, 14°44'28.8"E	1359	23	20	3	13.04	1.36173	46.9286	14.7413	43	83	288	7113	190	-98	288	139	-55	139	-55	861	130	26	48	374	89	374	89	5.3	8.6	17
Cirsium palustre	PAL-Preims-20	Austria, Kärnten County, Saualpe Mts, Preims: along the valey of brook E of the village, coll. P. Bureš 13/Aug/2020	46°54'18.2"N, 14°42'21.5"E	1088	60	33	27	45	1.77815	46.9051	14.706	50	83	287	7153	199	-91	290	147	-42	147	-48	759	118	24	47	334	82	334	83	5.2	8.4	20
Cirsium palustre	PAL-Geisegg2-20	Austria, Kärnten County, Saualpe Mts, Geisegg: along the forest road SW of the village, coll. P. Bureš 14/Aug/2020	46°55'54.7"N, 14°42'25.0"E	1111	20	15	5	25	1.30103	46.9319	14.7069	50	83	287	7145	198	-92	289	146	-42	146	-48	737	113	24	47	321	80	321	82	5.4	8.5	20
Cirsium palustre	PAL-Hirschegg-20	Austria, Kärnten County, Stubalpe Mts, Hirschegg: along the forest road NW of the village, coll. P. Bureš 14/Aug/2020	47°03'57.1"N, 14°52'40.0"E	1399	7	1	6	85.71	0.845098	47.0659	14.8778	40	82	287	7090	187	-100	287	132	-51	135	-57	828	127	27	48	370	89	355	91	5.1	9.1	19
Cirsium palustre	PAL-Salzstieglweg-20	Austria, Kärnten County, Stubalpe Mts, Salzstieglweg: pastures along the road E of the Pass of Hirschegger Sattel, coll. P. Bureš 14/Aug/2020	47°04'04.1"N, 14°52'43.3"E	1470	94	88	6	6.38	1.97313	47.0678	14.8787	32	82	288	7053	179	-107	286	124	-59	127	-65	955	148	32	48	430	102	410	108	5.1	9.6	19
Cirsium palustre	PAL-Valgrisenche-Menthieu-21	Italy, Valle d´Aosta, Valgrisenche-Menthieu: along the tourist road to Rifugio Mario Bezzi, coll. P. Bureš 16/Jul/2021	45°36'44.7"N, 07°02'56.8"E	1936	12	12	0	0	1.07918	45.6124	7.04911	23	83	300	6613	171	-106	277	-46	90	116	-63	896	91	61	11	263	192	197	245	5.9	7.5	14
Cirsium palustre	PAL-Courmayeur-21	Italy, Valle d´Aosta, Courmayeur-Meyen: pasture along the road "Strada della Val Ferret", coll. P. Bureš 17/Jul/2021	45°49'28.1"N, 06°58'24.0"E	1470	69	69	0	0	1.83885	45.8245	6.97333	51	82	297	6653	199	-78	276	-18	118	145	-36	1042	111	70	14	327	218	229	309	5.9	8.3	13
Cirsium palustre	PAL-Hochfügen1-21	Austria, Tirol, Hochfügen: grasslands around the parking place at the cableway stations, coll. P. Bureš 25/Jul/2021	47°15'51.0"N, 11°46'37.0"E	1497	57	30	27	47.37	1.75587	47.2642	11.7769	36	85	304	6684	179	-99	278	124	-49	128	-54	1000	153	46	43	438	143	431	156	5.3	8.4	19
Cirsium palustre	PAL-Hochfügen2-21	Austria, Tirol, Hochfügen: along the road to Fügen in the forest N of the Hochfügen, coll. P. Bureš 25/Jul/2021	47°16'16.6"N, 11°46'33.3"E	1480	47	39	8	17.02	1.6721	47.2713	11.7759	38	85	304	6689	181	-98	278	125	-48	130	-52	1002	153	47	43	437	146	429	159	5.3	8.8	18
Cirsium palustre	PAL-Hochfügen3-21	Austria, Tirol, Hochfügen: along the road to Fügen in the forest N of the Hochfügen, near brook Marchbach, coll. P. Bureš 25/Jul/2021	47°16'39.3"N, 11°46'34.5"E	1479	50	50	0	0	1.69897	47.2776	11.7762	44	85	303	6708	187	-92	279	131	-42	136	-47	987	151	46	43	431	143	421	156	5.1	9.2	17
Cirsium palustre	PAL-Hochfügen4-21	Austria, Tirol, Hochfügen: along the road to Fügen in the forest N of the Hochfügen, near brook Maschentalbach, coll. P. Bureš 25/Jul/2021	47°17'03.4"N, 11°46'28.2"E	1436	137	118	19	13.87	2.13672	47.2843	11.7745	36	85	304	6683	179	-99	278	124	-49	128	-54	1069	166	51	44	472	157	464	167	5.3	9.2	16
Cirsium palustre	PAL-Hochfügen5-21	Austria, Tirol, Hochfügen: along the road to Fügen in the forest N of the Hochfügen, near brook Hundsbach, coll. P. Bureš 25/Jul/2021	47°17'30.1"N, 11°46'41.9"E	1388	45	42	3	6.67	1.65321	47.2917	11.7783	44	84	303	6707	187	-91	278	132	-42	136	-46	1053	154	52	39	438	162	438	176	5.4	9.5	15
Cirsium palustre	PAL-Hochfügen6-21	Austria, Tirol, Hochfügen: pastures along the road to Fügen N of the Hochfügen, coll. P. Bureš 25/Jul/2021	47°17'55.0"N, 11°47'07.7"E	1339	38	37	1	2.63	1.57978	47.2986	11.7855	51	84	303	6738	194	-85	279	144	-35	144	-40	989	144	48	39	412	151	412	167	5.5	9.6	16
Cirsium palustre	PAL-Kleinlobming-21	Austria, Steiermark, Kleinlobming: wet pasture at the road near Kapelle Heil. Rochus und Sebastian	47°07'08.0"N, 14°53'56.7"E	1390	12	5	7	58.33	1.07918	47.1189	14.8991	39	82	287	7077	185	-101	286	130	-53	134	-59	1096	179	40	50	516	122	483	132	5.2	8.6	17
Cirsium palustre	PAL-Rachau-21	Austria, Steiermark, Rachau: forest valley of the brook NE of the village, coll. P. Bureš 28/Jul/2021	47°13'25.5"N, 14°55'58.9"E	952	5	5	0	0	0.69897	47.2238	14.933	60	82	285	7163	207	-81	288	153	-32	156	-38	1166	185	47	48	535	142	505	154	5.4	8.5	15
Cirsium palustre	PAL-Trieben-21	Austria, Steiermark, Trieben: along the forest road in the valley of brook W of Sunk, coll. P. Bureš 28/Jul/2021	47°27'41.1"N, 14°28'45.5"E	988	5	5	0	0	0.69897	47.4614	14.4793	54	82	288	7046	199	-84	284	146	-36	149	-42	868	131	42	40	380	132	347	148	5.4	8.8	22
Cirsium palustre	PAL-Hinterstoder1-21	Austria, Ober Österreich, Hinterstoder: along the tourist road Salzsteigweg 09 to Almhütte Schaffereith, coll. P. Bureš 29/Jul/2021	47°39'46.4"N, 14°06'26.3"E	688	76	59	17	22.37	1.88081	47.6629	14.1073	78	81	287	7081	223	-61	284	169	-13	173	-19	869	116	47	28	331	155	316	188	5.6	8.4	18
Cirsium palustre	PAL-Hinterstoder2-21	Austria, Ober Österreich, Hinterstoder: at the tourist road Salzsteigweg 09 above the cottage Almhütte Schaffereith, coll. P. Bureš 29/Jul/2021	47°39'02.9"N, 14°07'19.4"E	1087	12	9	3	25	1.07918	47.6508	14.1221	56	81	289	6986	200	-81	281	146	-34	150	-40	1135	160	60	32	457	199	428	241	5.3	8.6	17
Cirsium palustre	PAL-Hinterstoder3-21	Austria, Ober Österreich, Hinterstoder: at the tourist road near the top of Schafferkogel, coll. P. Bureš 29/Jul/2021	47°39'12.3"N, 14°07'27.0"E	1200	10	4	6	60	1	47.6534	14.1242	56	81	289	6986	200	-81	281	146	-34	150	-40	1135	160	60	32	457	199	428	241	5.3	8.6	17
Cirsium palustre	PAL-Hinterstoder4-21	Austria, Ober Österreich, Hinterstoder: at the tourist road between Almhütte Schaffereith and Bärenalm, coll. P. Bureš 29/Jul/2021	47°38'58.4"N, 14°07'25.0"E	1139	110	85	25	22.73	2.04139	47.6496	14.1236	48	81	290	6955	192	-88	281	138	-41	142	-47	1249	178	66	33	508	218	476	263	5.3	9.9	20
Cirsium palustre	PAL-Hinterstoder5-21	Austria, Ober Österreich, Hinterstoder: pasture above the cottage Peterhoferalm, coll. P. Bureš 29/Jul/2021	47°38'26.5"N, 14°07'15.1"E	1448	31	31	0	0	1.49136	47.6407	14.1209	28	81	293	6871	171	-107	279	117	-60	122	-65	1384	194	73	32	554	242	522	293	5.2	10.5	21
Cirsium palustre	PAL-Hinterstoder6-21	Austria, Ober Österreich, Hinterstoder: at the forest road Salzsteigweg 09 below the cottage Almhütte Schaffereith, coll. P. Bureš 29/Jul/2021	47°38'59.2"N, 14°07'08.5"E	1050	14	11	3	21.43	1.14613	47.6498	14.119	48	81	290	6955	192	-88	281	138	-41	142	-47	1249	178	66	33	508	218	476	263	5.3	9.9	20
Cirsium palustre	PAL-Hinterstoder7-21	Austria, Ober Österreich, Hinterstoder: at the forest road near the valley of the brook Katzengrabenbach, coll. P. Bureš 29/Jul/2021	47°39'07.2"N, 14°06'41.3"E	785	55	44	11	20	1.74036	47.652	14.1115	65	81	288	7027	210	-73	283	156	-25	160	-31	1021	141	54	31	403	179	381	218	5.4	8.4	18
Cirsium palustre	PAL-Ochsenkar-21	Austria, Steiermark, Hohentauern: pasture in Ochsenkar, coll. P. Bureš 30/Jul/2021	47°26'55.6"N, 14°25'18.0"E	1697	88	61	27	30.68	1.94448	47.4488	14.4217	16	82	293	6878	160	-120	280	106	-72	110	-77	1056	150	51	36	429	164	422	191	5.2	10.2	20
Cirsium palustre	PAL-Pusterwald-21	Austria, Steiermark, Pusterwald: along the forest road W of the village, coll. P. Bureš 30/Jul/2021	47°21'09.2"N, 14°16'28.5"E	1310	5	4	1	20	0.69897	47.3526	14.2746	37	82	292	6970	181	-102	283	127	-53	131	-59	812	116	36	38	332	117	332	141	5.3	10.1	21
Cirsium palustre	PAL-Pyhrnpass-21	Austria, Steiermark, Liezen: along the road in the Pyhrnpass, coll. P. Bureš 31/Jul/2021	47°37'26.5"N, 14°18'25.5"E	948	6	5	1	16.67	0.778151	47.624	14.3071	59	81	288	7018	203	-79	282	149	-32	153	-37	971	121	50	26	348	168	343	212	5.2	8.8	23
Cirsium palustre	PAL-Sunk-21	Austria, Steiermark, Hohentauern: at the tourist road between Sunk and Hohentauern, coll. P. Bureš 31/Jul/2021	47°27'14.6"N, 14°29'35.1"E	989	17	15	2	11.76	1.23045	47.4541	14.4931	55	82	288	7055	200	-84	284	146	-36	150	-42	938	144	45	41	417	142	374	160	5.4	8.9	22
Cirsium palustre	PAL-Zálesná Zhoř1-22	Czech Republic, distr. Brno-venkov, Zálesná Zhoř: wet meadows along the stream N of the village, coll. P. Bureš 18/Jun/2022	49°15'14.3"N, 16°17'24.1"E	438	10	7	3	30	1	49.254	16.29	83	75	269	7219	231	-47	278	177	-11	181	-14	523	73	22	42	219	69	197	79	5.4	6.7	15
Cirsium palustre	PAL-Zálesná Zhoř2-22	Czech Republic, distr. Brno-venkov, Zálesná Zhoř: along the forest road W of the village, coll. P. Bureš 18/Jun/2022	49°15'03.4"N, 16°16'19.5"E	520	231	211	20	8.66	2.36361	49.2509	16.2721	80	75	270	7192	227	-50	277	173	-14	177	-17	589	82	25	42	246	78	222	89	5	6.5	15
Cirsium palustre	PAL-Korbel-22	Czech Republic, distr. Žďár nad Sázavou, Jestřabí: meadow N of the pond Korbel N of the village, coll. P. Bureš 18/Jun/2022	49°17'01.4"N, 16°11'32.9"E	503	13	10	3	23.08	1.11394	49.2837	16.1925	80	75	270	7186	227	-50	277	173	-14	177	-17	592	82	26	40	243	82	226	95	6.3	6.3	12
Cirsium palustre	PAL-Hluboké-22	Czech Republic, distr. Žďár nad Sázavou, Hluboké: wet meadows WNW of the village, coll. P. Bureš 18/Jun/2022	49°35'12.4"N, 16°17'06.6"E	629	37	28	9	24.32	1.5682	49.5868	16.2852	70	74	270	7124	215	-59	274	162	-24	166	-26	731	91	38	32	273	119	263	137	5.6	7.6	15
Cirsium palustre	PAL-Köflach-22	Austria, Steiermark, Köflach: alpine grasslands along the tourist road Erzherzog Johann Weg W of the town, coll. P. Bureš, 5/Jul/2022	47°05'02.3"N, 14°55'56.3"E	1550	5	3	2	40	0.69897	47.084	14.9323	28	82	288	7036	175	-111	285	120	-68	123	-68	1060	170	35	50	489	116	468	116	5.2	9.6	22
Cirsium palustre	PAL-Hirschegg1-22	Austria, Steiermark, Hirschegg: grassy margins of the forest road and forest margins NW of the village, coll. P. Bureš, 5/Jul/2022	47°03'19.9"N, 14°53'26.8"E	1165	9	7	2	22.22	0.954243	47.0555	14.8908	49	82	286	7136	197	-92	288	142	-43	145	-49	729	110	24	47	320	78	310	82	5.3	9.4	18
Cirsium palustre	PAL-Brezje-22	Slovenia, Cerknica, Brezje: open sites on the sparse forest on the top of the hill Škrlak SE of the village, coll. P. Bureš, 6/Jul/2022	45°48'15.2"N, 14°23'09.3"E	715	45	37	8	17.78	1.65321	45.8042	14.3859	91	77	271	7148	240	-45	285	61	-2	189	-6	1594	172	102	16	498	308	394	343	5.8	6.2	8
Cirsium palustre	PAL-Boh. Sedlo-22	Slovenia, Železniky, Bohinjsko sedlo: grassy margins of forests and roads around parking place, coll. P. Bureš, 8/Jul/2022	46°14'29.9"N, 14°00'29.9"E	1290	6	6	0	0	0.778151	46.2416	14.0083	47	81	283	7040	195	-91	285	18	-43	144	-48	2574	308	152	18	869	474	620	558	5.3	9.7	14
Cirsium palustre	PAL-Glava-22	Slovenia, Bohinj, Stara Fužina: mountain grasslands nad margins of forest road between Planina Uskovnica and Glava Mt. N of the village, coll. P. Bureš, 8/Jul/2022	46°19'48.6"N, 13°54'19.1"E	1250	37	24	13	35.14	1.5682	46.3302	13.9053	55	81	282	7064	202	-84	286	25	-36	151	-42	1864	218	91	26	650	280	455	322	5.4	8.1	14
Cirsium palustre	PAL-Seebergsattel-22	Austria, Steiermark, Vellach/Bela: grasslands along the road NW-W of the Seebergsattel, coll. P. Bureš, 9/Jul/2022	46°25'09.9"N, 14°31'11.0"E	1245	18	18	0	0	1.25527	46.4194	14.5197	48	84	287	7156	198	-94	292	141	-44	145	-50	1540	166	74	26	497	224	488	242	5.4	11.2	14
Cirsium palustre	PAL-Spodnje Sleme-22	Slovenia, Solčava: along the forest road to Spodnje Sleme NE of the village, coll. P. Bureš, 10/Jul/2022	46°26'20.0"N, 14°43'53.3"E	1160	5	4	1	20	0.69897	46.4389	14.7315	55	84	286	7201	206	-87	293	149	-38	153	-43	1362	156	60	29	462	186	447	199	5.3	11.9	15
Cirsium palustre	PAL-Sv. Duh-22	Slovenia, Solčava, Podolševa-Sv. Duh: along the forest road NW of the village, coll. P. Bureš, 10/Jul/2022	46°26'20.9"N, 14°39'15.3"E	1220	46	45	1	2.17	1.66276	46.4391	14.6542	51	84	287	7179	201	-91	292	145	-42	148	-47	1424	168	64	27	478	196	451	226	5.3	11.1	14
Cirsium palustre	PAL-Izvir-22	Slovenia, Solčava, Podolševa: along the forest road near Izvir kisle vode W of the village, coll. P. Bureš, 10/Jul/2022	46°25'58.1"N, 14°38'27.1"E	1170	12	11	1	8.33	1.07918	46.4328	14.6409	55	84	286	7195	205	-88	293	148	-38	152	-44	1278	149	59	27	425	179	406	202	5.4	11.1	14
Cirsium palustre	PAL-Teigitsch-22	Austria, Steiermark, Hirschegg: shores and meadows along the brook Teigitsch, NW of the village, coll. P. Bureš, 11/Jul/2022	47°02'56.6"N, 14°53'53.2"E	1075	6	5	1	16.67	0.778151	47.0491	14.8981	53	82	286	7153	200	-88	289	146	-39	149	-46	739	113	24	47	327	80	317	82	5.5	8.8	19
Cirsium palustre	PAL-Feistritzbach1-22	Austria, Steiermark, Kleinlobming: open forests and road margins in the valley of the brook Feistritzbach, S of the village, coll. P. Bureš, 11/Jul/2022	47°05'34.8"N, 14°50'32.7"E	1065	7	7	0	0	0.845098	47.093	14.8424	51	82	286	7128	198	-90	288	143	-41	147	-47	886	148	30	52	425	94	392	98	5.2	8.3	19
Cirsium palustre	PAL-Kleinfeistritz1-22	Austria, Steiermark, Kleinfeistritz: open forests and road margins in the valley of the brook Feistritzbach, SE of the village, coll. P. Bureš, 11/Jul/2022	47°06'41.3"N, 14°50'24.3"E	945	21	14	7	33.33	1.32222	47.1115	14.8401	59	82	285	7170	207	-82	289	152	-33	155	-40	851	143	29	52	409	93	381	94	5.2	8.2	17
Cirsium palustre	PAL-Kleinfeistritz2-22	Austria, Steiermark, Kleinfeistritz: open forests and road margins in the valley of the brook Feistritzbach, SE of the village, coll. P. Bureš, 11/Jul/2022	47°7'06.9"N, 14°50'24.9"E	920	6	3	3	50	0.778151	47.1186	14.8402	63	82	285	7184	211	-78	289	156	-29	160	-36	897	152	31	53	435	97	404	101	5.3	8.6	16
Cirsium palustre	PAL-Lavazé Pass-22	Italy, Province of Trentino-South Tyrol, Cavalese: cleanings along the road from Varena to the Lavazé Pass, coll. P. Bureš 29/Jul/2022	46°19'19.5"N, 11°29'03.9"E	1437	32	32	0	0	1.50515	46.3221	11.4844	51	82	291	6802	195	-86	281	114	-35	145	-41	850	110	30	41	324	90	287	93	5.9	7	11
Cirsium palustre	PAL-Zubří-22	Czech Republic, distr. Chrudim, Zubří: wet slopy meadows SW of the village, coll. P. Bureš 7/Aug/2022	49°46'26.6"N, 15°47'42.2"E	594	53	42	11	20.75	1.72428	49.7741	15.7951	73	74	271	7090	218	-55	273	165	-20	169	-22	649	82	35	33	243	109	236	123	5.8	6.6	14
Cirsium palustre	PAL-Boží Dar-22	Czech Republic, Krušné hory Mts, Boží Dar: along the tourist road (red-marked) 0.75 km SSW-SW of the church of St. Anna, coll. O. Rotreklová 21/Jul/2022	50°24'25.7"N, 12°55'43.7"E	1080	22	22	0	0	1.34242	50.4071	12.9288	42	73	283	6625	181	-78	260	129	22	133	-45	1038	116	72	15	338	224	310	227	5.4	8.9	20
Cirsium palustre	PAL-Zirbitzkogel-22	Austria, Steiermark [Seetaler Alpen Mts], Judenburg: pasture/forest margin along the tourist road SW of the cottages Alpengasthof Sabathy and Zirbenwaldhütte (NE of Zirbitzkogel Mt.), coll. P. Bureš & I. Burešová, 27/Aug/2022	47°04'47.6"N, 14°35'15.5"E	1730	22	17	5	22.73	1.34242	47.0799	14.5876	16	83	292	6959	161	-122	284	107	-73	110	-79	927	154	30	52	437	98	420	99	5.1	10.2	18
Cirsium palustre	PAL-Ameringkogel-22	Austria, Steiermark [Lavanttaler Alpen Mts], Kleinfeistritz: pasture/skislope along the tourist road from Hirschegger Sattel to Ameringkogel Mt, coll. P. Bureš & I. Burešová, 28/Aug/2022	47°03'35.3"N, 14°51'55.4"E	1655	49	42	7	14.29	1.6902	47.0598	14.8654	26	82	289	7024	172	-113	285	117	-71	121	-71	989	158	31	51	457	104	434	104	5.2	9.6	21
Cirsium palustre	PAL-Seckauer Zinken-22	Austria, Steiermark [Seckauer Alpen Mts], Seckau: pastures along the tourist road from Untere Bodenhütte to Seckauer Zinken Mt, coll. P. Bureš & I. Burešová, 29/Aug/2022	47°21'08.3"N, 14°46'23.9"E	1650	55	48	7	12.73	1.74036	47.3523	14.7733	15	82	291	6918	159	-122	281	105	-74	108	-80	1203	194	54	46	557	168	504	170	5.1	10.1	19
Cirsium palustre	PAL-Lipovec2-23	Czech Republic, distr. Blansko, Lipovec: wet clearing in the forest in the valley along the stream Lopač SW of the village, coll. P. Bureš 10/Jun/2023	49°22'43.5"N, 16°47'32.3"E	534	50	50	0	0	1.69897	49.3787	16.7923	77	75	269	7225	224	-54	278	170	-18	174	-21	652	94	31	39	268	95	241	106	5.5	7.9	14
Cirsium palustre	PAL-Domašov-23	Czech Republic, Czech-Moravian Highland, Domašov: along the forest road WNW of the village, coll. P. Bureš 22/Jun/2023	49°15'15.5"N, 16°18'40.0"E	521	109	81	28	25.69	2.03743	49.2543	16.3111	80	75	270	7198	227	-50	277	173	-14	177	-17	610	86	26	42	256	81	229	92	5.1	7	15
Cirsium palustre	PAL-Sedlatice-23	Czech Republic, Czech-Moravian Highland, Sedlatice: wet meadows NE of the village, coll. P. Bureš 22/Jun/2023	49°11'45.8"N, 15°37'39.1"E	660	272	227	45	16.54	2.43457	49.1961	15.6275	72	74	272	7088	217	-57	274	164	-20	168	-23	688	90	34	35	270	107	254	123	5.5	7.7	13
Cirsium palustre	PAL-Markvartice-23	Czech Republic, Czech-Moravian Highland, Markvartice (Stará Říše): wet medow lane along forest SE of the village, coll. P. Bureš 22/Jun/2023	49°10'26.5"N, 15°38'05.9"E	643	178	125	53	29.78	2.25042	49.174	15.635	74	74	272	7104	219	-55	274	166	-19	170	-22	696	90	35	34	269	110	252	127	5.8	8.4	14
Cirsium palustre	PAL-Bedřichov-23	Czech Republic, distr. Blansko, Bedřichov - Černovice: along the forest road from the village Bedřichov to Černovice, P. Bureš 22/Jun/2023	49°28'23.8"N, 16°26'47.9"E	637	134	100	34	25.37	2.1271	49.4733	16.4466	72	74	270	7157	218	-57	276	165	-22	169	-25	698	92	34	35	272	107	254	124	5	7.3	14
Cirsium palustre	PAL-Černovice-23	Czech Republic, distr. Blansko, Černovice: wet meadow along the stream W of the village, coll. P. Bureš 22/Jun/2023	49°29'03.4"N, 16°24'36.8"E	601	86	63	23	26.74	1.9345	49.4843	16.4102	71	74	270	7151	217	-58	275	164	-22	168	-25	733	102	35	39	302	109	276	124	5.6	7.3	14
Cirsium palustre	PAL-Dalečín-23	Czech Republic, distr. Žďár nad Sázavou, Dalečín: forest glade close to turistic crossroad Spálenec NE of the village (road between Dalečín - Veselí), coll. P. Bureš 22/Jun/2023	49°35'50.1"N, 16°15'24.8"E	556	285	220	65	22.81	2.45484	49.5973	16.2569	76	74	269	7159	222	-53	275	169	-17	173	-20	586	76	30	35	228	94	216	107	5.4	7.2	15
Cirsium palustre	PAL-Budislav-23	Czech Republic, Eastern Bohemia, distr. Svitavy, Budislav: wet forest glade S of the village, coll. P. Bureš 22/Jun/2023	49°47'01.8"N, 16°10'02.1"E	546	108	89	19	17.59	2.03342	49.7838	16.1672	74	74	270	7136	220	-55	275	167	-20	171	-22	663	90	35	38	269	110	254	118	5.5	7	14
Cirsium palustre	PAL-Rousměrov-23	Czech Republic, distr. Žďár nad Sázavou, Rousměrov: wet meadow along the forest NW of the village, coll. P. Bureš 22/Jun/2023	49°27'48.2"N, 16°01'36.0"E	582	362	193	169	46.69	2.55871	49.4634	16.0267	75	74	270	7130	220	-54	274	167	-19	171	-21	693	93	33	38	278	103	263	117	5.9	6.3	13
Cirsium palustre	PAL-Babák-23	Czech Republic, distr. Žďár nad Sázavou, Sklené nad Oslavou: wet meadow SE of the pond Babák NW of the village, coll. P. Bureš 22/Jun/2023	49°26'34.5"N, 16°02'51.9"E	548	163	112	51	31.29	2.21219	49.4429	16.0478	77	74	269	7144	223	-52	275	170	-16	174	-19	619	82	29	37	245	91	234	105	5.9	6.8	12
Cirsium palustre	PAL-Pohledec-23	Czech Republic, Žďárské vrchy Mts, Pohledec: wet forest glade along the road to Jimramov, coll. P. Bureš 22/Jun/2023	49°35'08.0"N, 16°06'53.1"E	717	145	110	35	24.14	2.16137	49.5856	16.1148	66	74	271	7087	210	-63	273	158	-27	162	-30	749	91	38	32	269	121	269	144	5.3	9	15
Cirsium palustre	PAL-Chlumětín-23	Czech Republic, Žďárské vrchy Mts, Chlumětín: wet meadow SE of the village, coll. P. Bureš 22/Jun/2023	49°43'26.6"N, 16°00'32.0"E	651	404	346	58	14.36	2.60638	49.7241	16.0089	68	74	271	7086	213	-60	273	160	-25	164	-27	736	95	40	33	282	125	271	141	5.7	9.2	13
Cirsium palustre	PAL-Sklené-23	Czech Republic, Sklené: narure reserve "Olšina u Skleného" and neighbouring wet meadow N of the village, coll. P. Bureš 22/Jun/2023	49°37'01.7"N, 16°00'25.3"E	722	202	99	103	50.99	2.30535	49.6171	16.007	65	74	271	7073	210	-63	272	157	-28	161	-30	799	101	42	33	302	132	295	151	4.8	7.9	14
Cirsium palustre	PAL-Chabottes-23	France, Province of Hautes-Alpes, Chabottes: banks of the river le Drac SE of the village, coll. P. Bureš 2/Jul/2023	44°39'01.5"N, 06°10'41.3"E	1065	8	8	0	0	0.90309	44.6504	6.17814	85	83	300	6631	235	-43	279	57	180	180	-1	740	85	39	20	251	135	135	192	6.9	4.9	16
Cirsium palustre	PAL-Bundschuh1-23	Austria, Kärnten, Bundschuh: at the road near the settlement S of the village, coll. P. Bureš 24/Jul/2023	47°02'38.1"N, 13°42'38.7"E	1300	9	9	0	0	0.954243	47.0439	13.7108	43	84	294	6995	189	-97	286	134	-46	138	-53	908	138	35	44	393	107	388	119	5.2	9.1	20
Cirsium palustre	PAL-Eisenkappel1-23	Austria, Kärnten, Bad Eisenkappel: along the road in the valley Kotschnatal, coll. P. Bureš 22/Jul/2023	46°24'33.6"N, 14°33'34.9"E	946	54	32	22	40.74	1.73239	46.4093	14.5597	64	84	285	7233	214	-79	294	158	-30	161	-36	1380	160	70	24	466	213	435	241	5.4	10.9	15
Cirsium palustre	PAL-Eisenkappel2-23	Austria, Kärnten, Bad Eisenkappel: at the bridge near the place where road to Kotschnatal turns from the road Paulitschsattelstrasse, coll. P. Bureš 22/Jul/2023	46°25'15.3"N, 14°32'59.1"E	877	7	0	7	100	0.845098	46.4209	14.5497	68	84	285	7258	219	-75	295	163	-25	166	-31	1339	150	67	25	445	209	444	218	5.5	9.3	15
Cirsium palustre	PAL-Jezersko1-23	Slovenia, Upper Carniolia, Zgornje Jezersko: around the parking near tourist road SE of the village, coll. P. Bureš 22/Jul/2023	46°23'04.5"N, 14°32'11.1"E	1003	6	6	0	0	0.778151	46.3846	14.5364	63	84	285	7229	214	-79	294	158	-30	161	-36	1443	161	75	22	471	230	437	262	5.2	11	16
Cirsium palustre	PAL-Jezersko2-23	Slovenia, Upper Carniolia, Zgornje Jezersko: along the tourist road SE of the village, coll. P. Bureš 22/Jul/2023	46°22'41.9"N, 14°32'08.9"E	1063	89	46	43	48.31	1.94939	46.3783	14.5358	61	84	285	7221	212	-81	294	156	-32	159	-38	1540	170	82	21	500	252	469	288	5.2	10.6	17
Cirsium palustre	PAL-Jezersko3-23	Slovenia, Upper Carniolia, Zgornje Jezersko: along the tourist road SE of the village, coll. P. Bureš 22/Jul/2023	46°22'27.7"N, 14°32'10.5"E	1141	74	56	18	24.32	1.86923	46.3744	14.5363	41	84	288	7118	190	-100	291	134	-51	137	-57	1797	200	96	22	590	291	559	324	5.4	10.5	21
Cirsium palustre	PAL-Mehrl-23	Austria, Kärnten, Innerkrems-Dr.-Josef-Mehrl-Hütte: at the road near the cottage, coll. P. Bureš 24/Jul/2023	46°58'57.9"N, 13°46'33.6"E	1740	33	23	10	30.3	1.51851	46.9828	13.776	20	84	296	6916	165	-119	284	110	-68	114	-75	1084	152	41	40	443	126	434	146	5	11.4	20
Cirsium palustre	PAL-Oppenberg-23	Austria, Steiermark, Oppenberg: wet meadow in the N margin of nature reserve Oppenberger Moos, E of the village, coll. P. Bureš 26/Jul/2023	47°29'28.9"N, 14°17'02.6"E	1054	73	64	9	12.33	1.86332	47.4914	14.2841	46	82	290	6986	191	-92	282	137	-44	141	-49	1074	155	52	36	442	173	431	211	5.5	9.6	22
Cirsium palustre	PAL-Planina1-23	Slovenia, Upper Carniolia, Planina pod Golici: along the tourist road in the valley of the brook Črni potok NE of the village, coll. P. Bureš 23/Jul/2023	46°28'14.2"N, 14°03'42.2"E	1005	7	7	0	0	0.845098	46.4706	14.0617	63	83	285	7165	212	-79	291	32	-29	161	-35	1704	193	81	26	565	244	475	276	5.3	10.5	15
Cirsium palustre	PAL-Planina2-23	Slovenia, Upper Carniolia, Planina pod Golici: along the tourist road between Valentinov rovt and Frančiškov Rovt NE of the village, coll. P. Bureš 23/Jul/2023	46°28'20.0"N, 14°04'30.5"E	1108	8	8	0	0	0.90309	46.4722	14.0751	55	83	286	7135	204	-86	290	24	-36	152	-42	1834	208	89	25	603	268	518	303	5.3	10.1	14
Cirsium palustre	PAL-Planina3-23	Slovenia, Upper Carniolia, Planina pod Golici: along the tourist road between Frančiškov Rovt and Križovec Pass NE of the village, coll. P. Bureš 23/Jul/2023	46°28'35.5"N, 14°04'48.0"E	1160	31	31	0	0	1.49136	46.4765	14.08	52	83	286	7116	200	-90	290	21	-40	148	-46	1943	219	95	25	632	286	566	325	5.2	9.9	15
Cirsium palustre	PAL-Tauplitz-23	Austria, Steiermark, Tauplitz: at the road E of the village, coll. P. Bureš 25/Jul/2023	47°33'47.6"N, 14°01'23.3"E	895	13	11	2	15.38	1.11394	47.5632	14.0231	67	82	289	7042	212	-71	284	158	-23	162	-29	953	120	52	26	345	171	340	208	5.6	9.1	17
Cirsium palustre	PAL-Nový Ořechovský-23	Czech Republic, Czech-Moravian Highland, Ořechov: meadows N of pond Nový Ořechovský, W of the village, coll. P. Bureš & J. Šmerda 28/Jul/2023	49°21'19.8"N, 16°07'28.9"E	557	428	344	84	19.63	2.63144	49.3555	16.1247	77	74	270	7155	223	-52	275	170	-16	174	-19	641	89	28	41	266	88	243	101	5.9	6.8	13
Cirsium palustre	PAL-Galtür3-23	Austria, Tirol, Galtür: pasture along the tourist road in the valley Jamtal S of the village, coll. P. Bureš 3/Aug/2023	46°57'04.8"N, 10°11'27.0"E	1665	97	97	0	0	1.98677	46.9513	10.1908	27	80	300	6496	167	-101	268	117	-29	117	-59	773	106	44	33	316	138	316	155	5.4	9.2	10
Cirsium palustre	PAL-Gaschurn1-23	Austria, Voralberg, Gaschurn: along the tourist road from the lake Kops and the cottage Alpe Verbella, coll. P. Bureš 4/Aug/2023	46°58'36.8"N, 10°06'40.1"E	1804	14	10	4	28.57	1.14613	46.9769	10.1111	22	80	301	6468	163	-105	267	113	-1	113	-63	1100	143	67	27	419	209	419	246	5.1	9.7	11
Cirsium palustre	PAL-Ischgl4-23	Austria, Tyrolia, Ischgl: along the road to the valley Fimbatal SW of the village, coll. P. Bureš 7/Aug/2023	47°00'09.1"N, 10°16'44.5"E	1434	284	284	0	0	2.45332	47.0025	10.279	47	81	299	6569	188	-82	271	139	24	139	-40	699	96	40	32	283	124	283	146	5.8	9.2	11
Cirsium palustre	PAL-Mathon2-23	Austria, Tyrolia, Mathon: along the tourist road to the cottage Lareinalm in the valley Lareintal S of the village, coll. P. Bureš 5/Aug/2023	46°58'55.5"N, 10°14'02.4"E	1495	20	19	1	5	1.30103	46.9821	10.234	36	81	300	6529	177	-93	269	127	12	127	-51	714	100	41	35	298	126	298	143	5.4	8.8	9
Cirsium palustre	PAL-Mathon2-23	Austria, Tyrolia, Mathon: along the tourist road to the former settlement Innerbergli S of the village, coll. P. Bureš 5/Aug/2023	46°58'46.2"N, 10°14'43.4"E	1710	122	121	1	0.82	2.08636	46.9795	10.2454	28	81	300	6501	169	-100	269	119	4	119	-58	797	115	45	37	342	141	342	157	5.4	8.9	9
Cirsium palustre	PAL-Aflenz-23	Austria, Steiermark, Aflenz Kurort: along the tourist road from Aflenzer Bürgeralm to Kampl, coll. P. Bureš 9/Sep/2023	47°34'44.4"N, 15°14'06.5"E	1650	6	6	0	0	0.778151	47.579	15.2351	23	80	288	6949	167	-112	280	113	-67	117	-72	1299	161	72	28	472	222	471	247	5.2	10.6	19
Cirsium palustre	PAL-Luboměř-24	Czech Republic, Luboměř: wet meadow along the brook W of the road 1.5 km S of the village, coll. P. Bureš 8/Jun/2024	49°40'23.6"N, 17°42'07.3"E	574	7	6	1	14.29	0.845098	49.6732	17.702	73	74	265	7218	219	-58	277	166	-23	170	-25	755	103	36	39	307	108	278	117	5.8	9.7	15
Cirsium palustre	PAL-Lipná2-24	Czech Republic, Lipná: wet meadow along the road in the N part of the village, coll. P. Bureš 8/Jun/2024	49°39'36.4"N, 17°41'36.5"E	545	5	5	0	0	0.69897	49.6601	17.6935	74	74	265	7227	220	-57	277	167	-22	171	-24	720	97	34	38	287	102	261	111	5.8	9.4	14
Cirsium palustre	PAL-Lipná3-24	Czech Republic, Lipná: wet meadow along the forest road N of the village, coll. P. Bureš 8/Jun/2024	49°40'40.5"N, 17°41'22.9"E	513	59	31	28	47.46	1.77085	49.6779	17.6897	75	74	265	7232	222	-56	278	169	-21	172	-23	664	92	31	40	274	93	247	100	5.3	10.2	14
Cirsium palustre	PAL-Zlatník3-24	Czech Republic, Zlatník: wet meadow along the brook Mohelnice E of the village, coll. P. Bureš 8/Jun/2024	49°32'01.0"N, 18°30'33.5"E	667	5	2	3	60	0.69897	49.5336	18.5093	62	72	262	7210	207	-69	276	155	-3	159	-36	1089	133	62	27	394	188	371	217	5.3	6.8	15
Cirsium palustre	PAL-Vlčková-24	Czech Republic, Vlčková: wet meadow along the brook Kameňák N of the village, coll. P. Bureš 15/Jun/2024	49°19'30.5"N, 17°44'35.1"E	469	23	20	3	13.04	1.36173	49.3251	17.7431	77	74	264	7312	225	-56	281	171	-20	175	-23	761	94	40	28	274	123	250	144	5.1	8.3	14
Cirsium palustre	PAL-Kotáry-24	Czech Republic, Kotáry: wet places in the clearing N of the village, coll. P. Bureš 15/Jun/2024	49°21'09.6"N, 17°48'01.3"E	569	80	67	13	16.25	1.90309	49.3527	17.8004	75	74	264	7301	223	-57	280	147	-21	173	-24	721	89	38	29	259	115	234	133	5.2	7.7	13
Cirsium palustre	PAL-Rajnochovice-24	Czech Republic, Rajnochovice: wet places along the brook Juhyně S of the village, coll. P. Bureš 15/Jun/2024	49°22'02.0"N, 17°48'55.8"E	495	77	60	17	22.08	1.88649	49.3672	17.8155	78	74	263	7315	226	-55	281	173	-18	176	-21	683	91	34	34	263	103	234	117	5.1	8.1	13
Cirsium palustre	PAL-Valgoglio-24	Italy, Lombardia, Bergamo, Valgoglio: along the tourist road to Lago Succotto, col. P. Bureš 10/Jul/2024	45°59'12.0"N, 09°53'31.3"E	1317	5	5	0	0	0.69897	45.9867	9.89203	53	82	294	6782	201	-80	280	73	-32	149	-37	1219	173	47	37	465	154	335	175	5.7	8.9	11
Cirsium palustre	PAL-Hackalm-24	Austria, Steiermark, Eisenerz: grassy margins of the forest road between Hackalm and Hochalm, S of the town, coll. P. Bureš 16/Aug/2024	47°30'28.5"N, 14°51'29.8"E	1347	53	52	1	1.89	1.72428	47.5079	14.8583	35	81	288	6984	179	-102	281	125	-56	129	-61	1370	205	74	38	589	227	539	244	5.1	9.1	21
Cirsium palustre	PAL-Hohentauern2-24	Austria, Steiermark, Hohentauern: along the road in the valley Triebental NE of the village, coll. P. Bureš 17/Aug/2024	47°26'37.4"N, 14°31'07.1"E	1050	10	7	3	30	1	47.4437	14.5186	52	82	288	7042	197	-87	284	143	-39	147	-45	998	149	47	39	431	151	397	176	5.5	8.8	22
Cirsium palustre	PAL-Hohentauern3-24	Austria, Steiermark, Hohentauern: along the road in the valley Triebental NE of the village, coll. P. Bureš 17/Aug/2024	47°26'33.9"N, 14°31'16.2"E	1069	9	4	5	55.56	0.954243	47.4427	14.5212	52	82	288	7042	197	-87	284	143	-39	147	-45	998	149	47	39	431	151	397	176	5.5	8.8	22
Cirsium palustre	PAL-Hohentauern5-24	Austria, Steiermark, Hohentauern: along the road in the valley Triebental SE of the village (E of the the crossing with Eberlweg), coll. P. Bureš 17/Aug/2024	47°24'39.3"N, 14°33'24.6"E	1152	9	1	8	88.89	0.954243	47.4109	14.5568	48	82	288	7033	193	-91	284	139	-43	143	-48	944	146	44	42	422	139	382	157	5.3	9.6	22
Cirsium palustre	PAL-Kalwang1-24	Austria, Steiermark, Kalwang: along the forest road below (E of) the settlement Stubalm SW of the village, coll. P. Bureš 17/Aug/2024	47°22'44.0"N, 14°42'57.1"E	1377	82	55	27	32.93	1.91381	47.3789	14.7159	30	82	290	6976	174	-108	282	120	-60	124	-66	989	153	48	43	441	144	405	150	5.2	9.9	21
Cirsium palustre	PAL-Kalwang2-24	Austria, Steiermark, Kalwang: along the forest road E of the settlement Stubalm SW of the village, coll. P. Bureš 17/Aug/2024	47°22'45.0"N, 14°43'49.6"E	1211	116	84	32	27.59	2.06446	47.3792	14.7304	40	82	288	7026	186	-98	283	131	-50	135	-56	934	145	45	43	417	137	385	141	5.2	9.4	22
Cirsium palustre	PAL-Kalwang3-24	Austria, Steiermark, Kalwang: along the forest road near the confluence of streams Stubalmbach and Gottsalbach SW of the village, coll. P. Bureš 17/Aug/2024	47°22'59.0"N, 14°44'53.3"E	984	56	42	14	25	1.74819	47.3831	14.7481	52	82	287	7080	198	-87	285	144	-39	148	-45	878	134	43	42	386	129	360	135	5.2	8.6	22
Cirsium palustre	PAL-Kalwang4-24	Austria, Steiermark, Kalwang: along the forest road near the confluence of streams Vorderbornbach and Hagenbach SW of the village, coll. P. Bureš 17/Aug/2024	47°23'30.1"N, 14°45'13.1"E	919	18	12	6	33.33	1.25527	47.3917	14.7536	57	82	286	7099	203	-82	285	149	-34	152	-40	902	138	45	41	399	135	364	141	5.7	9.1	19
Cirsium palustre	PAL-Schafferalm-24	Austria, Steiermark, Eisenerz: grassy margins of the forest road between Schafferalm and Hackalm, S of the town, coll. P. Bureš 16/Aug/2024	47°30'08.9"N, 14°52'29.9"E	1263	44	24	20	45.45	1.64345	47.5025	14.875	50	81	286	7059	195	-88	283	141	-41	145	-47	1272	195	68	40	562	206	503	216	5	9.1	22
Cirsium palustre	PAL-Übelbach-24	Austria, Steiermark, Übelbach: along the forest road near the stream Übelbach 3.6-3,8 km E of the village, coll. P. Bureš 18/Aug/2024	47°13'36.7"N, 15°07'21.0"E	850	129	112	17	13.18	2.11059	47.2269	15.1225	65	82	283	7201	213	-75	289	159	-33	162	-33	799	118	29	45	344	96	332	96	5.3	8.4	17
Cirsium palustre	PAL-Boreon-25	France, Province of Alpes Maritimes, Saint-Martin-Vesubie: wet spring place at the road Route du Col de Salése, coll. P. Bureš 30/Jul/2025	44°07'35.8"N, 07°15'41.2"E	1692	58	56	2	3.45	1.76343	44.1266	7.26144	41	71	283	6097	175	-75	250	19	-35	130	-37	866	104	49	24	288	158	163	179	6.2	6.6	19
Cirsium palustre	PAL-Petráň-25	Czech Republic, E Bohemia, Havlovice (distr. Chrudim): wet places near N shores of the pond Petráň, N of the village, coll. P. Bureš 9/Aug/2025	49°51'05.9"N, 15°53'58.7"E	375	13	9	4	30.77	1.11394	49.8516	15.8996	85	74	270	7165	231	-45	275	178	-9	181	-11	602	85	31	38	249	103	229	108	6	5.5	11
Cirsium palustre	PAL-Hořička-25	Czech Republic, E Bohemia, Havlovice (distr. Chrudim): wet meadows near N shores of the pond Hořička, N of the village, coll. P. Bureš 9/Aug/2025	49°51'34.8"N, 15°54'26.9"E	373	62	41	21	33.87	1.79239	49.8597	15.9075	85	74	270	7163	230	-45	275	178	-10	181	-12	638	91	33	38	266	109	243	115	6.1	5.1	10
Cirsium palustre	PAL-Balda-25	Czech Republic, E Bohemia, Stašov (distr. Svitavy): wet meadows along the stream Baldský in the forest Balda, W of the village, coll. P. Bureš 9/Aug/2025	49°40'48.0"N, 16°19'46.9"E	626	41	25	16	39.02	1.61278	49.68	16.3297	70	74	271	7130	215	-59	274	162	-24	166	-26	770	98	42	33	293	131	282	148	5.4	7.7	13

## Sheet: Set 3
Locality	Sex	Plant height	Stem robustness	Capitula per plant	Florets per plant	Developed achenes per plant	Viable achenes per plant	Achene viability (%)	Achene viability (proportion)	Granivores per plant
1	Hermaphrodite	111	0.0560747	3	294.84	93.8982	9.38982	10	0.1	3.75593
1	Hermaphrodite	114	0.0619795	4	472.81	0	0	0	0	9.36258
1	Hermaphrodite	100	0.0485947	2	358.742	31.5693	0	0	0	1.43497
1	Hermaphrodite	105	0.0578742	3	436.689	51.7132	0	0	0	5.74591
1	Hermaphrodite	108	0.0507984	4	628.217	223.063	109.255	17.3913	0.173913	4.5523
1	Hermaphrodite	103	0.0504701	2	301.575	60.0291	8.57559	2.8436	0.028436	4.2878
1	Hermaphrodite	126	0.0771997	5	797.858	449.92	80.9856	10.1504	0.101504	5.99893
1	Hermaphrodite	123	0.0641414	4	487.667	97.5334	47.5163	9.74359	0.0974359	7.50257
1	Hermaphrodite	90	0.0609982	3	300.837	13.4991	0	0	0	5.78533
1	Hermaphrodite	95	0.0424306	2	227.61	30.348	0	0	0	0
1	Hermaphrodite	110	0.110513	4	633.212	17.4079	0	0	0	4.35197
1	Hermaphrodite	128	0.107713	6	681.393	0	0	0	0	8.37778
1	Hermaphrodite	116	0.0711444	6	928.079	95.6782	14.3517	1.54639	0.0154639	2.39196
1	Hermaphrodite	149	0.0967838	5	864.846	0	0	0	0	2.48519
1	Hermaphrodite	119	0.0958023	5	407.979	0	0	0	0	8.05221
1	Hermaphrodite	118	0.0767659	3	535.806	67.4194	0	0	0	3.54839
1	Hermaphrodite	119	0.0547428	2	371.251	5.19233	0	0	0	2.59616
1	Hermaphrodite	126	0.0623263	3	580.522	22.8402	0	0	0	1.90335
1	Hermaphrodite	106	0.0447353	2	272.731	20.4942	0	0	0	0
1	Hermaphrodite	109	0.033817	2	270.459	35.957	0	0	0	0
2	Hermaphrodite	60	0.0402313	1	170	10	0	0	0	0
2	Hermaphrodite	73	0.0651014	4	152.176	0	0	0	0	0
2	Hermaphrodite	92	0.0204714	2	192.538	45.3952	0	0	0	0
2	Hermaphrodite	115	0.0405978	3	463.788	35.8382	25.2975	5.45455	0.0545455	0
2	Hermaphrodite	125	0.0422729	3	520.164	77.4289	41.6925	8.01527	0.0801527	0
2	Hermaphrodite	93	0.0255706	3	301.824	0	0	0	0	0
2	Hermaphrodite	90	0.0225676	2	124.865	5.94595	0	0	0	0
2	Hermaphrodite	101	0.0208756	1	158	11	0	0	0	0
2	Hermaphrodite	103	0.0236057	2	355.135	103.942	64.9636	18.2927	0.182927	0
2	Hermaphrodite	103	0.023005	2	316.508	235.942	2.87734	0.909091	0.00909091	0
2	Hermaphrodite	109	0.0329187	2	393.911	270.331	71.0584	18.0392	0.180392	0
2	Hermaphrodite	121	0.0430974	3	457.884	259.066	4.01653	0.877193	0.00877193	2.00826
2	Hermaphrodite	85	0.0313764	2	262.893	53.138	0	0	0	0
2	Hermaphrodite	110	0.0477914	1	209	21	16	7.6555	0.076555	0
2	Hermaphrodite	103	0.0622321	2	274.858	23.7532	6.78662	2.46914	0.0246914	1.69666
2	Hermaphrodite	119	0.0548546	2	221.222	15.9153	0	0	0	4.77458
2	Hermaphrodite	79	0.0369374	2	247.784	0	0	0	0	5.16216
2	Hermaphrodite	70	0.0195497	1	191	42	1	0.52356	0.0052356	0
2	Hermaphrodite	111	0.0571478	2	169.439	0	0	0	0	3.25844
2	Hermaphrodite	97	0.0525325	1	131	0	0	0	0	1
3	Hermaphrodite	110	0.047841	3	453.511	0	0	0	0	5.46398
3	Hermaphrodite	110	0.0749231	4	786.947	74.2402	0	0	0	0
3	Hermaphrodite	111	0.0650035	4	301.743	82.0919	28.8431	9.55882	0.0955882	4.4374
3	Hermaphrodite	101	0.0488697	3	249.227	37.6531	5.37901	2.15827	0.0215827	0
3	Hermaphrodite	75	0.0407081	1	124	0	0	0	0	3
3	Hermaphrodite	66	0.0367969	1	170	0	0	0	0	0
3	Hermaphrodite	68	0.0496793	3	181.314	0	0	0	0	5.54416
3	Hermaphrodite	64	0.0319456	1	129	8	0	0	0	1
3	Hermaphrodite	53	0.049541	3	209.55	0	0	0	0	3.95376
3	Hermaphrodite	76	0.0419091	2	178.173	0	0	0	0	1.4725
3	Hermaphrodite	68	0.0410953	2	159.177	22.5501	0	0	0	1.32647
3	Hermaphrodite	66	0.0398912	2	141.768	0	0	0	0	0
3	Hermaphrodite	54	0.0317317	1	179	0	0	0	0	1
3	Hermaphrodite	60	0.032331	2	129.893	0	0	0	0	1.66073
3	Hermaphrodite	62	0.0364164	2	109.598	0	0	0	0	1.61173
3	Hermaphrodite	61	0.0365936	2	194.488	0	0	0	0	1.524
3	Hermaphrodite	61	0.0349473	1	137	0	0	0	0	1
3	Hermaphrodite	59	0.0324042	1	159	0	0	0	0	0
3	Hermaphrodite	56	0.0499901	1	151	0	0	0	0	0
3	Hermaphrodite	57	0.0470199	1	198	0	0	0	0	0
3	Hermaphrodite	73	0.0539745	3	202.249	0	0	0	0	1.67148
3	Hermaphrodite	71	0.0248645	1	113	6	0	0	0	4
4	Hermaphrodite	90	0.0378232	1	133	29	0	0	0	1
4	Hermaphrodite	78	0.028906	1	216	147	9	4.16667	0.0416667	0
4	Hermaphrodite	98	0.0375999	3	379.107	112.606	93.8383	24.7525	0.247525	5.6303
4	Hermaphrodite	84	0.0432464	2	338.91	65.6448	0	0	0	1.52662
4	Hermaphrodite	91	0.025086	1	165	31	0	0	0	1
4	Hermaphrodite	64	0.0266818	2	208.486	24.3686	0	0	0	2.70762
4	Hermaphrodite	71	0.0330105	2	102.057	0	0	0	0	5.37143
4	Hermaphrodite	95	0.0759195	4	530.931	226.93	74.9298	14.1129	0.141129	0
4	Hermaphrodite	72	0.0298805	1	200	24	0	0	0	0
4	Hermaphrodite	95	0.0395095	2	261.408	32.8716	21.9144	8.38323	0.0838323	1.56532
4	Hermaphrodite	104	0.0448032	2	356.3	105.341	68.1617	19.1304	0.191304	0
4	Hermaphrodite	83	0.0352732	1	223	34	10	4.4843	0.044843	0
4	Hermaphrodite	77	0.0469656	2	462.837	360.983	79.3864	17.1521	0.171521	0
4	Hermaphrodite	73	0.073087	2	449.658	372.178	203.384	45.2308	0.452308	4.15068
4	Hermaphrodite	88	0.0373316	2	145.624	0	0	0	0	0
4	Hermaphrodite	98	0.0488103	2	270.604	195.436	62.6398	23.1481	0.231481	3.75839
4	Hermaphrodite	93	0.0451839	2	314.973	262.477	25.5383	8.10811	0.0810811	2.83759
4	Hermaphrodite	100	0.0421596	1	251	127	12	4.78088	0.0478088	0
4	Hermaphrodite	89	0.0678612	4	481.815	412.05	298.682	61.991	0.61991	2.18016
4	Hermaphrodite	74	0.046869	1	188	0	0	0	0	1
5	Hermaphrodite	126	0.0631075	2	340.92	26.8317	0	0	0	0
5	Hermaphrodite	123	0.0585693	1	178	0	0	0	0	0
5	Hermaphrodite	131	0.0706462	2	120.616	0	0	0	0	4.25705
5	Hermaphrodite	104	0.0508133	1	199	0	0	0	0	0
5	Hermaphrodite	95	0.0448603	2	169.277	0	0	0	0	0
5	Hermaphrodite	133	0.0552607	2	263.685	139.087	108.661	41.2088	0.412088	2.89764
5	Hermaphrodite	112	0.0492458	1	143	0	0	0	0	3
5	Hermaphrodite	120	0.0462276	2	170.907	0	0	0	0	1.61233
5	Hermaphrodite	115	0.0483805	1	118	0	0	0	0	2
5	Hermaphrodite	138	0.0878916	3	313.575	35.0854	35.0854	11.1888	0.111888	8.77134
5	Hermaphrodite	78	0.0384598	1	135	0	0	0	0	2
5	Hermaphrodite	119	0.04693	1	199	0	0	0	0	0
5	Hermaphrodite	120	0.0465509	1	144	0	0	0	0	1
5	Hermaphrodite	118	0.0415939	2	202.162	12.6351	2.8078	1.38889	0.0138889	1.4039
5	Hermaphrodite	97	0.0378704	2	294.421	51.2036	49.7813	16.9082	0.169082	2.84465
5	Hermaphrodite	92	0.0572617	2	401.728	29.46	16.0691	4	0.04	6.69546
5	Hermaphrodite	88	0.0330846	1	120	0	0	0	0	1
5	Hermaphrodite	127	0.0654717	2	245.358	0	0	0	0	9.50999
5	Hermaphrodite	122	0.0914006	5	672.335	0	0	0	0	8.43935
5	Hermaphrodite	122	0.0967041	4	347.118	0	0	0	0	10.9616
6	Hermaphrodite	91	0.0405084	2	314.524	70.5762	0	0	0	4.60279
6	Hermaphrodite	98	0.0338676	2	196.33	4.14783	0	0	0	1.38261
6	Hermaphrodite	105	0.0523923	3	342.607	93.6084	0	0	0	3.74434
6	Hermaphrodite	116	0.0601184	3	235.874	156.649	0	0	0	7.20227
6	Hermaphrodite	132	0.0566811	3	315.173	104.53	0	0	0	4.75135
6	Hermaphrodite	116	0.0426291	3	435.056	107.327	143.741	33.0396	0.330396	1.91654
6	Hermaphrodite	78	0.02645	2	308.385	29.2308	0	0	0	1.46154
6	Hermaphrodite	113	0.0876438	6	208.03	18.0896	0	0	0	24.1194
6	Hermaphrodite	108	0.0723185	4	425.664	0	0	0	0	2.56424
6	Hermaphrodite	108	0.0553048	3	593.081	0	29.5617	4.98442	0.0498442	11.0856
6	Hermaphrodite	100	0.0891169	5	897.928	83.8895	0	0	0	6.21404
6	Hermaphrodite	110	0.0498233	2	341.429	0	0	0	0	3.08986
6	Hermaphrodite	106	0.0384927	2	275.46	0	0	0	0	7.24895
6	Hermaphrodite	115	0.0515502	2	278.473	0	2.97832	1.06952	0.0106952	1.48916
6	Hermaphrodite	97	0.0320614	2	222.487	0	49.2851	22.1519	0.221519	5.63258
6	Hermaphrodite	90	0.0300132	1	127	0	12	44.4444	0.444444	1
6	Hermaphrodite	108	0.0528803	3	547.555	288.093	0	0	0	7.15758
6	Hermaphrodite	99	0.0742413	4	1210.95	375.37	0	0	0	2.57103
6	Hermaphrodite	111	0.0432309	2	318.824	9.70334	0	0	0	2.77238
6	Hermaphrodite	93	0.0443608	3	213.983	6.29363	0	0	0	10.4894
7	Hermaphrodite	100	0.0599283	4	476.35	43.9032	41.708	8.75576	0.0875576	6.58548
7	Hermaphrodite	98	0.0663603	2	324.768	16.616	7.55274	2.32558	0.0232558	1.51055
7	Hermaphrodite	82	0.0483035	2	374.705	26.6644	0	0	0	0
7	Hermaphrodite	129	0.11401	8	1183.41	49.9028	46.3383	3.91566	0.0391566	0
7	Hermaphrodite	98	0.0404365	2	207.413	0	0	0	0	2.39784
7	Hermaphrodite	87	0.0386612	2	289.074	0	0	0	0	0
7	Hermaphrodite	104	0.0430734	1	266	0	0	0	0	0
7	Hermaphrodite	89	0.0475808	2	381.888	0	0	0	0	0
7	Hermaphrodite	114	0.0632569	2	582.577	13.9077	13.9077	2.38727	0.0238727	0
7	Hermaphrodite	93	0.0324461	2	290.413	0	0	0	0	0
7	Hermaphrodite	117	0.0715005	4	913.927	0	0	0	0	0
7	Hermaphrodite	100	0.0387457	3	316.134	36.8312	1.53463	0.485437	0.00485437	0
7	Hermaphrodite	95	0.0511441	2	252.29	0	0	0	0	4.53215
7	Hermaphrodite	74	0.0194459	1	123	0	0	0	0	0
7	Hermaphrodite	104	0.0766202	5	219.292	0	0	0	0	19.9356
7	Hermaphrodite	90	0.0304554	2	132.826	0	0	0	0	1.49211
7	Hermaphrodite	81	0.0267421	2	187.608	0	0	0	0	1.21038
7	Hermaphrodite	89	0.0746115	4	331.745	31.2513	24.0395	7.24638	0.0724638	2.40395
7	Hermaphrodite	87	0.0285796	2	133.17	0	0	0	0	4.20536
7	Hermaphrodite	100	0.0711936	2	466.834	0	0	0	0	1.43201
8	Hermaphrodite	85	0.0419682	2	264.558	127.256	0	0	0	0
8	Hermaphrodite	95	0.0352281	2	168.246	20.6618	0	0	0	1.47584
8	Hermaphrodite	130	0.0873985	4	435.003	196.721	80.3509	18.4713	0.184713	8.31216
8	Hermaphrodite	90	0.0368169	2	144.853	29.8667	19.4133	13.4021	0.134021	4.48
8	Hermaphrodite	130	0.0732429	3	189.209	85.8269	27.3086	14.433	0.14433	7.80245
8	Hermaphrodite	124	0.05061	2	302.919	178.998	169.818	56.0606	0.560606	1.5299
8	Hermaphrodite	111	0.0709659	2	149.569	24.124	3.21653	2.15054	0.0215054	8.04132
8	Hermaphrodite	94	0.0288769	1	199	18	0	0	0	0
8	Hermaphrodite	126	0.0492445	2	295.1	59.8754	42.7681	14.4928	0.144928	5.70241
8	Hermaphrodite	93	0.0296134	1	212	71	0	0	0	0
8	Hermaphrodite	91	0.0317064	1	186	0	0	0	0	0
8	Hermaphrodite	126	0.0501918	2	355.915	201.235	66.077	18.5654	0.185654	0
8	Hermaphrodite	114	0.0641137	2	365.877	211.325	189.246	51.7241	0.517241	1.57705
8	Hermaphrodite	83	0.0281111	1	194	27	0	0	0	3
8	Hermaphrodite	76	0.023	1	176	0	0	0	0	2
8	Hermaphrodite	108	0.0355151	2	222.897	0	0	0	0	0
8	Hermaphrodite	93	0.0352614	2	250.115	39.9593	23.6796	9.46746	0.0946746	2.95995
8	Hermaphrodite	109	0.0743015	3	281.583	36.464	28.3609	10.0719	0.100719	2.02578
8	Hermaphrodite	103	0.0336144	1	288	90	37	12.8472	0.128472	0
8	Hermaphrodite	101	0.0446443	2	265.219	0	0	0	0	2.96335
9	Hermaphrodite	85	0.0290034	2	375.304	170.159	0	0	0	0
9	Hermaphrodite	130	0.0364459	1	279	151	11	3.94265	0.0394265	0
9	Hermaphrodite	119	0.0364825	2	306.279	77.7125	41.1419	13.4328	0.134328	0
9	Hermaphrodite	102	0.0353417	2	259.864	186.236	34.6485	13.3333	0.133333	0
9	Hermaphrodite	103	0.0372988	2	334.362	41.2617	0	0	0	0
9	Hermaphrodite	110	0.0443708	2	201.607	115.204	15.2476	7.56303	0.0756303	1.69417
9	Hermaphrodite	55	0.0291011	1	169	19	2	1.18343	0.0118343	4
9	Hermaphrodite	89	0.0392068	2	295.548	212.229	47.1619	15.9574	0.159574	1.57206
9	Hermaphrodite	87	0.0615332	2	197.255	29.3309	0	0	0	1.54373
9	Hermaphrodite	83	0.0418882	2	351.679	139.108	46.8905	13.3333	0.133333	1.56302
9	Hermaphrodite	92	0.0368117	2	255.279	105.779	0	0	0	5.64152
9	Hermaphrodite	128	0.06128	3	293.597	25.3726	16.311	5.55556	0.0555556	1.81233
9	Hermaphrodite	96	0.0411762	2	250.748	82.5992	11.7999	4.70588	0.0470588	0
9	Hermaphrodite	90	0.0423728	1	147	11	0	0	0	1
9	Hermaphrodite	108	0.0370156	2	241.946	21.3034	0	0	0	6.08669
9	Hermaphrodite	96	0.0256574	1	184	0	0	0	0	2
9	Hermaphrodite	100	0.0294286	2	181.423	12.0949	0	0	0	2.68775
9	Hermaphrodite	110	0.0342333	1	118	15	0	0	0	1
9	Hermaphrodite	90	0.054022	2	516.644	129.161	65.9545	12.766	0.12766	0
9	Hermaphrodite	111	0.0364026	1	184	47	0	0	0	0
10	Hermaphrodite	134	0.0681338	2	267.577	179.716	95.8486	35.8209	0.358209	2.66246
10	Hermaphrodite	111	0.0437163	3	373.446	218.984	105.582	28.2723	0.282723	0
10	Hermaphrodite	107	0.0417104	3	422.172	325.31	21.931	5.19481	0.0519481	0
10	Hermaphrodite	115	0.0502643	2	229.223	142.446	11.4611	5	0.05	1.63731
10	Hermaphrodite	113	0.0435667	2	127.893	58.4652	20.0974	15.7143	0.157143	14.6163
10	Hermaphrodite	115	0.0470333	2	229.961	101.118	3.26186	1.41844	0.0141844	4.89279
10	Hermaphrodite	109	0.0665615	3	473.222	304.755	75.7155	16	0.16	1.89289
10	Hermaphrodite	125	0.0535864	3	414.17	253.104	155.314	37.5	0.375	0
10	Hermaphrodite	112	0.0367667	1	152	15	3	1.97368	0.0197368	3
10	Hermaphrodite	101	0.0387687	2	258.648	91.8275	0	0	0	1.53046
10	Hermaphrodite	115	0.0503709	4	224.872	16.9259	2.41798	1.07527	0.0107527	4.83596
10	Hermaphrodite	109	0.0501425	4	218.783	56.3874	38.3434	17.5258	0.175258	13.533
10	Hermaphrodite	118	0.0400871	2	305.632	232.514	40.9459	13.3971	0.133971	1.46235
10	Hermaphrodite	110	0.0560216	3	290.222	235.039	169.637	58.4507	0.584507	2.04382
10	Hermaphrodite	100	0.0419282	2	210.709	101.956	80.2055	38.0645	0.380645	2.71883
10	Hermaphrodite	105	0.037748	2	304.875	144.415	0	0	0	1.60461
10	Hermaphrodite	97	0.0312	1	184	51	0	0	0	1
10	Hermaphrodite	88	0.0350619	2	219.366	106.099	88.8934	40.5229	0.405229	1.43376
10	Hermaphrodite	98	0.042296	2	330.011	88.5395	0	0	0	0
10	Hermaphrodite	86	0.0354397	1	128	0	0	0	0	1
11	Hermaphrodite	73	0.0473083	2	218.03	0	0	0	0	1.38873
11	Hermaphrodite	86	0.0357455	1	262	26	18	6.87023	0.0687023	0
11	Hermaphrodite	100	0.0351036	2	275.286	74.5248	12.1673	4.41989	0.0441989	1.52092
11	Hermaphrodite	65	0.0318669	1	180	0	0	0	0	1
11	Hermaphrodite	74	0.0410802	1	215	19	0	0	0	1
11	Hermaphrodite	79	0.044013	1	382	61	32	8.37696	0.0837696	0
11	Hermaphrodite	88	0.0436678	2	253.078	110.807	69.7675	27.5676	0.275676	2.73598
11	Hermaphrodite	87	0.0292132	1	158	10	0	0	0	0
11	Hermaphrodite	86	0.0424332	2	245.895	13.382	0	0	0	0
11	Hermaphrodite	97	0.0582727	2	213.891	138.66	42.7782	20	0.2	1.47511
11	Hermaphrodite	91	0.043816	2	154.9	0	0	0	0	1.9607
11	Hermaphrodite	102	0.0278478	1	102	0	0		0	1
11	Hermaphrodite	111	0.0402789	2	152.849	0	0	0	0	1.65155
11	Hermaphrodite	110	0.0348573	2	136.862	60.3371	38.2625	27.957	0.27957	4.41491
11	Hermaphrodite	125	0.0527833	2	336.752	251.087	33.9706	10.0877	0.100877	2.95396
11	Hermaphrodite	118	0.0610417	2	164.644	0	0	0	0	1.34675
11	Hermaphrodite	102	0.0419667	2	178.188	35.3548	9.89933	5.55556	0.0555556	5.65676
11	Hermaphrodite	100	0.0299381	2	188.562	10.6885	0	0	0	1.52693
11	Hermaphrodite	98	0.0422335	1	177	0	0	0	0	0
11	Hermaphrodite	124	0.047069	3	228.645	46.6951	27.373	11.9718	0.119718	1.61018
12	Hermaphrodite	117	0.0675831	3	377.729	187.809	158.266	41.8994	0.418994	6.33065
12	Hermaphrodite	97	0.0558787	3	458.932	202.081	198.304	43.2099	0.432099	5.66583
12	Hermaphrodite	108	0.0401994	2	262.472	184.756	161.295	61.4525	0.614525	0
12	Hermaphrodite	101	0.0467146	2	357.437	221.802	59.0409	16.5179	0.165179	6.3828
12	Hermaphrodite	102	0.0702424	3	562.157	242.75	0	0	0	0
12	Hermaphrodite	106	0.0425793	2	248.24	179.708	0	0	0	3.0459
12	Hermaphrodite	91	0.0444421	2	156.592	102.945	0	0	0	0
12	Hermaphrodite	96	0.077935	3	533.732	462.703	2.0294	0.380228	0.00380228	0
12	Hermaphrodite	93	0.0627662	1	207	41	21	10.1449	0.101449	0
12	Hermaphrodite	78	0.0427146	2	327.25	135.305	73.9459	22.5962	0.225962	0
12	Hermaphrodite	103	0.0431447	2	272.43	203.168	0	0	0	0
12	Hermaphrodite	108	0.0537628	2	336.35	229.527	4.33069	1.28755	0.0128755	2.88713
12	Hermaphrodite	108	0.0473318	2	289.154	238.925	0	0	0	0
12	Hermaphrodite	112	0.0676283	2	359.473	277.261	3.22397	0.896861	0.00896861	0
12	Hermaphrodite	106	0.0746127	3	487.678	171.848	30.1896	6.19048	0.0619048	2.32227
12	Hermaphrodite	84	0.0441622	1	196	51	40	20.4082	0.204082	0
12	Hermaphrodite	98	0.0488503	2	394.81	230.058	184.047	46.6165	0.466165	0
12	Hermaphrodite	110	0.0602086	3	475.749	199.858	125.997	26.484	0.26484	0
12	Hermaphrodite	97	0.052455	1	244	72	62	25.4098	0.254098	0
12	Hermaphrodite	104	0.0461338	2	243.509	191.04	187.004	76.7956	0.767956	2.69071
13	Hermaphrodite	86	0.0311164	2	278.944	43.2363	15.3419	5.5	0.055	0
13	Hermaphrodite	77	0.0192648	1	173	0	0	0	0	0
13	Hermaphrodite	114	0.0378854	2	315.781	0	0	0	0	0
13	Hermaphrodite	117	0.0529209	1	268	0	0	0	0	0
13	Hermaphrodite	120	0.0317334	1	231	0	0	0	0	0
13	Hermaphrodite	82	0.0202563	1	210	0	0	0	0	0
13	Hermaphrodite	83	0.0291477	2	333.82	26.2391	0	0	0	0
13	Hermaphrodite	81	0.0241797	1	240	0	0	0	0	0
13	Hermaphrodite	85	0.023235	1	184	25	0	0	0	0
13	Hermaphrodite	129	0.0447375	2	244.213	0	0	0	0	3.19233
13	Hermaphrodite	85	0.026183	2	260.358	0	0	0	0	0
13	Hermaphrodite	70	0.0277763	1	177	0	0	0	0	5
13	Hermaphrodite	125	0.056736	2	430.849	49.1041	30.0961	6.98529	0.0698529	0
13	Hermaphrodite	78	0.0269086	1	177	0	0	0	0	0
13	Hermaphrodite	77	0.033352	2	218.249	143.692	130.136	59.6273	0.596273	0
13	Hermaphrodite	100	0.0381123	2	325.696	26.2658	1.31329	0.403226	0.00403226	0
13	Hermaphrodite	85	0.0295966	2	330.625	97.6131	89.7411	27.1429	0.271429	0
13	Hermaphrodite	85	0.0232071	1	175	0	0	0	0	0
13	Hermaphrodite	87	0.0289701	2	324.167	0	0	0	0	0
13	Hermaphrodite	121	0.0590037	4	600.448	65.5035	39.3021	6.54545	0.0654545	0
1	Female	103	0.0458066	2	291.703	36.9764	28.7594	9.85915	0.0985915	6.84748
1	Female	85	0.0396676	3	181.011	34.8097	17.4049	9.61538	0.0961538	6.96195
1	Female	98	0.0308998	2	436.921	145.64	111.658	25.5556	0.255556	8.49569
1	Female	126	0.0611837	3	787.801	284.874	29.8942	3.79464	0.0379464	7.03394
1	Female	103	0.0425146	1	150	12	3	2	0.02	2
1	Female	106	0.0722573	4	963.888	393.98	22.3007	2.31362	0.0231362	2.47786
1	Female	117	0.0906503	5	733.086	28.1124	0	0	0	4.32499
1	Female	118	0.0764393	5	793.682	154.258	0	0	0	7.4641
1	Female	129	0.0615354	4	665.149	252.709	59.6011	8.96057	0.0896057	2.38405
1	Female	97	0.0385161	3	407.469	134.626	125.651	30.837	0.30837	1.79502
1	Female	104	0.0388844	2	320.761	170.617	58.6924	18.2979	0.182979	4.09482
1	Female	93	0.0587639	2	317.643	34.5948	25.1599	7.92079	0.0792079	4.71747
1	Female	109	0.0995322	8	917.107	144.223	29.5841	3.22581	0.0322581	14.7921
1	Female	133	0.0535429	4	428.309	61.187	61.187	14.2857	0.142857	4.96111
1	Female	112	0.0693281	2	204.435	51.4988	51.4988	25.1908	0.251908	4.68171
1	Female	109	0.0727535	4	515.455	63.6364	53.0303	10.2881	0.102881	8.48485
1	Female	87	0.0652634	2	319.061	0	0	0	0	8.7654
1	Female	69	0.0522708	2	326.034	19.532	0	0	0	7.51232
1	Female	110	0.056221	3	404.47	79.5401	18.6158	4.60251	0.0460251	3.38469
1	Female	76	0.0312141	2	289.808	25.9529	14.4183	4.97512	0.0497512	2.88366
2	Female	106	0.0268271	2	294.359	51.5543	46.5652	15.8192	0.158192	0
2	Female	94	0.0148811	1	255	35	0	0	0	0
2	Female	107	0.0323297	2	402.012	315.333	298.893	74.3494	0.743494	0
2	Female	108	0.0239663	1	197	55	5	2.53807	0.0253807	1
2	Female	86	0.0187614	1	168	0	0	0	0	0
2	Female	134	0.0508421	3	471.135	304.15	270.356	57.384	0.57384	0
2	Female	108	0.0300956	2	258.35	182.365	86.6232	33.5294	0.335294	0
2	Female	103	0.0289561	1	162	26	0	0	0	0
2	Female	89	0.0260824	1	204	0	0	0	0	0
2	Female	74	0.0243055	1	167	0	0	0	0	0
2	Female	86	0.0298867	1	198	0	0	0	0	0
2	Female	78	0.0374253	2	274.295	43.7705	35.0164	12.766	0.12766	0
2	Female	85	0.0346256	2	213.883	139.178	135.084	63.1579	0.631579	1.02336
2	Female	71	0.0249255	2	335.522	243.524	183.996	54.8387	0.548387	0
2	Female	79	0.0246554	1	186	33	2	1.07527	0.0107527	0
2	Female	71	0.0244912	1	167	64	0	0	0	0
2	Female	58	0.0178154	1	244	61	0	0	0	0
2	Female	70	0.0273355	2	268.496	210.127	157.596	58.6957	0.586957	0
2	Female	79	0.0546099	2	355.461	39.6588	4.40654	1.23967	0.0123967	7.34423
2	Female	74	0.0196781	1	269	148	130	76.9231	0.769231	0
3	Female	98	0.071221	5	573.074	152.653	0	0	0	0
3	Female	105	0.103657	6	355.421	138.056	93.9958	26.4463	0.264463	14.6868
3	Female	81	0.0328497	2	202.7	36.8545	27.6409	13.6364	0.136364	0
3	Female	96	0.053256	2	203.15	0	0	0	0	0
3	Female	81	0.093893	4	262.232	27.4195	6.85486	4.22535	0.0422535	2.28495
3	Female	76	0.0340623	2	183.767	33.8131	0	0	0	0
3	Female	77	0.0271774	1	184	26	6	3.26087	0.0326087	4
3	Female	101	0.0795842	4	450.987	78.7437	7.15852	1.5873	0.015873	0
3	Female	106	0.061522	2	219.524	12.1958	8.13051	3.7037	0.037037	4.06525
3	Female	84	0.0363096	1	249	10	0	0	0	2
3	Female	100	0.0500005	3	260.368	17.2533	7.84242	3.01205	0.0301205	0
3	Female	95	0.075175	4	446.717	29.1825	20.2033	4.52261	0.0452261	11.224
3	Female	91	0.0375482	2	255.912	38.2694	0	0	0	0
3	Female	90	0.0491722	1	231	42	0	0	0	0
3	Female	91	0.0459314	1	186	28	0	0	0	4
3	Female	85	0.0575827	2	202.382	0	0	0	0	0
3	Female	81	0.0336608	1	243	28	3	2.0979	0.020979	2
3	Female	73	0.0629007	4	296.216	35.905	0	0	0	1.79525
4	Female	103	0.0418903	2	366.446	287.827	273.169	74.5455	0.745455	0
4	Female	78	0.0299258	2	243.223	27.709	0	0	0	1.53939
4	Female	87	0.0399527	2	262.536	245.13	191.463	72.9282	0.729282	0
4	Female	83	0.0392643	2	375.423	353.34	353.34	94.1176	0.941176	0
4	Female	67	0.0261521	1	257	0	0	0	0	0
4	Female	78	0.0280585	2	191.625	0	0	0	0	2.90873
4	Female	82	0.0235092	2	189.745	45.705	0	0	0	0
4	Female	73	0.0611982	3	529.37	381.146	374.088	70.6667	0.706667	1.76457
4	Female	102	0.0721742	4	786.618	705.363	650.04	82.6374	0.826374	1.72883
4	Female	88	0.0465588	3	547.245	432.036	418.482	76.4706	0.764706	0
4	Female	88	0.0442922	3	483.492	437.52	396.305	81.9672	0.819672	1.58522
4	Female	84	0.0668938	6	634.488	318.594	310.494	48.9362	0.489362	10.7998
4	Female	98	0.042909	2	345.964	280.066	269.083	77.7778	0.777778	0
4	Female	66	0.0196101	1	218	21	0	0	0	1
4	Female	91	0.055761	3	522.061	419.991	28.4456	5.44872	0.0544872	0
4	Female	84	0.0490847	3	364.954	143.67	137.064	37.5566	0.375566	1.65138
4	Female	83	0.0346873	2	379.406	298.105	279.134	73.5714	0.735714	2.71004
4	Female	100	0.106434	5	640.548	272.683	108.044	16.8675	0.168675	5.14496
4	Female	108	0.054499	4	815.557	587.918	569.993	69.8901	0.698901	5.3773
4	Female	93	0.0528217	3	713.713	296.653	61.0757	8.55746	0.0855746	0
5	Female	106	0.0407298	2	205.003	18.7678	14.4368	7.04225	0.0704225	0
5	Female	91	0.0334008	2	266.216	158.847	129.431	48.6188	0.486188	1.47081
5	Female	102	0.0420375	2	228.156	94.6012	72.3421	31.7073	0.317073	1.39119
5	Female	105	0.0451288	2	286.586	87.4088	78.8112	27.5	0.275	0
5	Female	91	0.0290465	2	162.784	16.7348	10.6494	6.54206	0.0654206	1.52134
5	Female	98	0.0456429	2	196.783	40.6577	27.6472	14.0496	0.140496	0
5	Female	91	0.0299521	1	239	12	10	7.19424	0.0719424	0
5	Female	91	0.023642	1	245	0	0	0	0	1
5	Female	112	0.05301	2	251.6	124.967	116.636	46.3576	0.463576	4.99868
5	Female	88	0.0306348	2	215.842	26.5892	7.82037	3.62319	0.0362319	0
5	Female	101	0.0377462	2	287.653	100.31	97.3594	33.8462	0.338462	0
5	Female	94	0.0328886	1	219	0	0	0	0	0
5	Female	83	0.0338995	2	234.445	92.3462	76.0498	56.5657	0.565657	0
5	Female	115	0.0542518	3	243.078	27.5833	27.5833	11.3475	0.113475	0
5	Female	126	0.100891	4	482.43	290.78	290.78	60.274	0.60274	3.30432
5	Female	86	0.0316338	2	177.96	0	0	0	0	1.47075
5	Female	87	0.0686575	2	349.517	136.7	133.593	38.2222	0.382222	3.10682
5	Female	87	0.0603796	4	472.232	186.532	18.8893	4	0.04	4.72232
5	Female	104	0.0509237	3	461.376	58.3349	15.9095	3.44828	0.0344828	5.30318
5	Female	102	0.0478194	3	348.333	31.6667	18.6275	5.34759	0.0534759	1.86275
6	Female	108	0.0312432	2	350.953	124.889	15.8087	4.5045	0.045045	0
6	Female	125	0.067097	4	566.081	235.471	209.307	36.9748	0.369748	2.37849
6	Female	115	0.051619	3	559.234	288.835	106.521	19.0476	0.190476	4.09695
6	Female	131	0.0620911	4	667.711	387.777	126.2	18.9003	0.189003	0
6	Female	108	0.0476436	2	167.19	8.15562	9.51488	5.69106	0.0569106	1.35927
6	Female	98	0.0369171	2	182.662	7.87338	26.7695	14.6552	0.146552	0
6	Female	118	0.0401587	2	323.659	98.8581	13.5422	4.1841	0.041841	2.70844
6	Female	111	0.0410124	2	328.695	130.617	0	0	0	7.17674
6	Female	96	0.0267933	2	209.432	31.4148	104.716	50	0.5	2.99189
6	Female	120	0.0432767	2	303.785	69.4366	7.23298	2.38095	0.0238095	13.0194
6	Female	113	0.0464951	2	254.71	79.1473	94.9767	37.2881	0.372881	2.87808
6	Female	115	0.0308415	2	369.546	250.154	0	0	0	0
6	Female	131	0.0624224	4	679.874	281.564	128.192	18.8552	0.188552	9.15656
6	Female	115	0.0427797	2	452.565	262.315	23.0607	5.09554	0.0509554	1.44129
6	Female	102	0.0335924	2	354.845	155.683	123.424	34.7826	0.347826	7.01274
6	Female	119	0.0411815	2	205.608	71.3918	0	0	0	7.13918
6	Female	106	0.0410714	2	370.597	180.779	129.558	34.9593	0.349593	1.50649
6	Female	121	0.0557198	3	270.529	68.1189	15.57	5.7554	0.057554	15.57
6	Female	109	0.0444367	2	313.275	91.1054	14.3851	4.59184	0.0459184	7.9917
6	Female	91	0.0196693	1	221	71	10	4.52489	0.0452489	0
7	Female	104	0.0477442	1	289	29	27	9.34256	0.0934256	1
7	Female	104	0.0569296	2	371.225	0	0	0	0	0
7	Female	96	0.0500562	2	355.82	39.1873	31.3498	8.81057	0.0881057	1.56749
7	Female	113	0.0721467	3	548.521	56.1626	56.1626	10.2389	0.102389	3.74417
7	Female	96	0.0444625	2	236.895	0	0	0	0	0
7	Female	62	0.0250916	1	184	5	0	0	0	0
7	Female	103	0.0667131	4	549.377	0	0	0	0	2.46358
7	Female	98	0.0640956	4	671.185	0	0	0	0	2.17917
7	Female	86	0.0357486	2	255.756	0	0	0	0	1.30888
7	Female	86	0.0421429	2	308.795	0	0	0	0	0
7	Female	85	0.0407104	2	189.62	0	0	0	0	1.10244
7	Female	91	0.0412593	2	211.779	0	0	0	0	1.17005
7	Female	112	0.0769455	5	655.649	110.008	103.408	15.7718	0.157718	0
7	Female	96	0.0528013	2	192.085	0	0	0	0	0
7	Female	82	0.0283852	1	103	0	0		0	4
7	Female	77	0.0303046	1	257	0	0	0	0	0
7	Female	91	0.0367155	2	235.699	0	0	0	0	0
7	Female	97	0.053498	2	210.646	0	0	0	0	4.02509
7	Female	90	0.0561104	3	443.914	96.9715	75.4223	16.9903	0.169903	6.46477
7	Female	81	0.031016	1	197	0	0	0	0	1
8	Female	101	0.0376438	2	294.753	216.776	148.156	50.2646	0.502646	0
8	Female	114	0.039425	2	184.163	0	0	0	0	1.62976
8	Female	106	0.0440946	2	283.632	202.366	199.179	70.2247	0.702247	1.59344
8	Female	84	0.0293392	2	218.085	132.681	126.581	58.042	0.58042	0
8	Female	93	0.0246584	2	270.769	107.179	93.0769	34.375	0.34375	4.23077
8	Female	104	0.0351984	2	293.132	134.42	116.605	39.779	0.39779	0
8	Female	108	0.0633516	3	426.155	164.481	142.052	33.3333	0.333333	0
8	Female	108	0.0402192	3	451.096	146.394	11.9158	2.64151	0.0264151	0
8	Female	80	0.0298289	1	234	11	0	0	0	0
8	Female	94	0.0399751	2	376.473	208.846	192.358	51.0949	0.510949	0
8	Female	102	0.0359592	2	279.541	241.204	236.412	84.5714	0.845714	0
8	Female	113	0.0548396	3	468.978	244.178	232.551	49.5868	0.495868	0
8	Female	108	0.0420075	2	270.003	122.729	119.66	44.3182	0.443182	0
8	Female	97	0.0460482	2	335.379	192.958	182.238	54.3379	0.543379	1.53141
8	Female	100	0.0285679	2	308.186	142.464	130.834	42.4528	0.424528	2.90742
8	Female	107	0.0449771	3	431.509	217.481	176.056	40.8	0.408	0
8	Female	112	0.0552882	3	437.903	207.626	205.739	46.9828	0.469828	1.88751
8	Female	115	0.0471324	2	287.399	185.964	129.611	45.098	0.45098	0
8	Female	85	0.0264091	2	227.557	83.5924	69.6603	30.6122	0.306122	1.54801
8	Female	101	0.0397807	2	302.767	138.706	122.3	40.3941	0.403941	0
9	Female	121	0.0499857	1	310	151	16	5.16129	0.0516129	1
9	Female	81	0.0449103	2	362.091	103.009	17.1681	4.74138	0.0474138	6.24295
9	Female	112	0.0588839	2	473.255	194.256	10.4299	2.20386	0.0220386	5.21493
9	Female	103	0.0461	2	340.945	157.252	20.8742	6.12245	0.0612245	4.17484
9	Female	109	0.0523211	2	309.681	98.5922	55.6161	17.9592	0.179592	1.264
9	Female	104	0.0657635	3	553.242	110.268	11.407	2.06186	0.0206186	3.80235
9	Female	108	0.0525264	1	171	102	21	12.2807	0.122807	2
9	Female	97	0.0271111	2	258	150	22.5	8.72093	0.0872093	4.5
9	Female	102	0.0574639	2	386.393	171.052	48.8719	12.6482	0.126482	4.58174
9	Female	103	0.0273798	2	279.787	12.8007	7.31471	2.61438	0.0261438	1.82868
9	Female	101	0.0751644	3	433.164	176.612	3.71815	0.858369	0.00858369	3.71815
9	Female	105	0.0608685	2	462.135	205.081	73.0426	15.8055	0.158055	0
9	Female	93	0.05227	1	324	147	99	30.5556	0.305556	0
9	Female	120	0.0578333	2	367.825	101.653	4.01264	1.09091	0.0109091	1.33755
9	Female	111	0.0874	3	320.717	120.74	64.1434	20	0.2	1.88657
9	Female	114	0.0785526	2	461.621	237.533	23.9027	5.17799	0.0517799	1.49392
9	Female	100	0.0513062	1	259	165	43	16.6023	0.166023	0
9	Female	95	0.0522892	2	310.426	135.459	131.225	42.2727	0.422727	2.82205
9	Female	106	0.0551604	1	238	86	79	33.1933	0.331933	0
9	Female	102	0.0523312	2	378.413	282.038	69.4465	18.3521	0.183521	1.41728
10	Female	128	0.0548634	2	523.483	312.656	288.274	55.0685	0.550685	0
10	Female	100	0.031029	2	269.708	131.985	87.5117	32.4468	0.324468	1.43462
10	Female	103	0.0391336	2	475.679	252.704	226.278	47.5694	0.475694	0
10	Female	86	0.0331829	2	226.211	108.864	66.4495	29.375	0.29375	1.41382
10	Female	95	0.0320907	2	237.163	202.715	42.3979	17.8771	0.178771	1.32494
10	Female	92	0.0317077	2	252.704	214.249	82.4036	32.6087	0.326087	0
10	Female	102	0.0305907	2	303.81	41.5739	0	0	0	1.599
10	Female	93	0.0482842	2	489.384	412.499	62.2409	12.7182	0.127182	1.22041
10	Female	77	0.02696	1	247	95	3	1.21457	0.0121457	0
10	Female	115	0.0481098	2	291.211	210.054	66.8352	22.9508	0.229508	0
10	Female	114	0.0470391	2	387.347	304.101	178.383	46.0526	0.460526	0
10	Female	114	0.0380929	2	447.474	289.203	251.794	56.2701	0.562701	0
10	Female	95	0.0542554	3	282.681	124.995	96.15	34.0136	0.340136	1.923
10	Female	106	0.0337639	2	277.359	102.531	84.1279	30.3318	0.303318	2.629
10	Female	104	0.0295724	2	273.571	150.556	130.359	47.651	0.47651	0
10	Female	98	0.0449691	2	263.856	107.095	62.0838	23.5294	0.235294	1.5521
10	Female	118	0.0564468	3	408.285	165.306	163.314	40	0.4	0
10	Female	137	0.0511927	3	533.055	252.249	230.832	43.3036	0.433036	2.37971
10	Female	84	0.02429	1	178	41	18	10.1124	0.101124	1
10	Female	118	0.0509254	2	334.197	247.501	37.7544	11.2971	0.112971	0
11	Female	90	0.0329552	1	237	47	45	18.9873	0.189873	1
11	Female	118	0.0565625	1	242	10	3	1.23967	0.0123967	1
11	Female	96	0.0338873	2	304.199	273.072	247.604	81.3953	0.813953	0
11	Female	97	0.0291371	1	204	22	3	1.47059	0.0147059	1
11	Female	116	0.0362096	2	264.695	54.7646	27.3823	10.3448	0.103448	0
11	Female	101	0.0417872	1	235	97	7	2.97872	0.0297872	3
11	Female	100	0.0305097	2	238.23	0	0	0	0	0
11	Female	97	0.0395308	2	325.112	136.389	120.529	37.0732	0.370732	0
11	Female	109	0.0504052	3	286.615	86.9089	24.0386	8.3871	0.083871	1.84913
11	Female	103	0.0413037	2	335.199	42.4487	38.0575	11.3537	0.113537	0
11	Female	93	0.0450609	2	227.41	47.8758	44.8836	19.7368	0.197368	1.49612
11	Female	120	0.0429373	2	369.765	61.1182	55.0063	14.876	0.14876	0
11	Female	122	0.0429543	2	262.552	143.98	86.1057	32.7957	0.327957	0
11	Female	83	0.0379982	1	205	16	15	7.31707	0.0731707	0
11	Female	89	0.0403848	1	275	255	188	68.3636	0.683636	0
11	Female	99	0.0441201	2	291.271	14.278	12.8502	4.41176	0.0441176	0
11	Female	104	0.0493433	2	304.882	162.108	52.0531	17.0732	0.170732	0
11	Female	118	0.0529429	2	304.847	204.551	163.641	53.6797	0.536797	0
11	Female	130	0.0621196	2	211.059	97.6327	84.7107	40.1361	0.401361	4.30732
11	Female	89	0.0427236	1	207	29	20	18.6916	0.186916	1
12	Female	94	0.0257917	1	232	21	0	0	0	0
12	Female	111	0.0398701	1	179	154	126	70.3911	0.703911	1
12	Female	100	0.0264648	1	193	162	64	33.1606	0.331606	0
12	Female	123	0.0573285	2	251.984	189.624	175.625	69.697	0.69697	1.27265
12	Female	92	0.0411409	2	257.198	209.672	198.49	77.1739	0.771739	2.79563
12	Female	91	0.0483426	2	402.904	315.452	310.767	77.1318	0.771318	0
12	Female	91	0.0359792	2	338.223	203.519	169.843	50.2165	0.502165	0
12	Female	87	0.0323622	1	189	120	118	62.4339	0.624339	0
12	Female	86	0.0391341	2	415.987	191.777	5.6405	1.35593	0.0135593	0
12	Female	89	0.0402626	2	288.263	154.221	95.1269	33	0.33	0
12	Female	83	0.031903	2	290.104	128.935	0	0	0	0
12	Female	95	0.0488571	2	424.528	194.153	94.1786	22.1843	0.221843	0
12	Female	130	0.0680067	2	413.725	233.341	21.5137	5.2	0.052	1.6549
12	Female	87	0.0400935	2	432.98	209.176	23.4043	5.40541	0.0540541	0
12	Female	101	0.0343659	2	254.396	125.684	115.084	45.2381	0.452381	0
12	Female	104	0.0343514	1	184	72	6	3.26087	0.0326087	0
12	Female	102	0.0405	1	226	204	4	1.76991	0.0176991	0
12	Female	97	0.0747868	2	326.878	0	0	0	0	0
12	Female	88	0.0419932	1	197	197	195	98.9848	0.989848	0
12	Female	69	0.0290581	1	162	136	132	81.4815	0.814815	0
13	Female	85	0.0249394	1	255	8	0	0	0	0
13	Female	89	0.0174578	1	246	44	0	0	0	0
13	Female	93	0.0223491	1	231	76	4	3.05344	0.0305344	0
13	Female	82	0.0222267	1	258	20	0	0	0	0
13	Female	104	0.0278826	1	167	63	0	0	0	0
13	Female	128	0.029952	1	185	11	0	0	0	0
13	Female	120	0.0335912	2	264.773	191.371	183.506	69.3069	0.693069	0
13	Female	89	0.0242992	1	163	100	41	25.1534	0.251534	0
13	Female	95	0.0259481	1	258	40	0	0	0	0
13	Female	108	0.0341845	1	197	17	0	0	0	0
13	Female	92	0.0231153	1	161	61	0	0	0	0
13	Female	101	0.0342581	1	160	7	0	0	0	0
13	Female	89	0.0225604	1	237	28	0	0	0	1
13	Female	115	0.0336907	2	345.742	163.19	156.275	45.2	0.452	0
13	Female	105	0.0541168	2	314.804	210.845	169.848	53.9535	0.539535	0
13	Female	105	0.0427792	2	308.056	147.58	108.894	35.3488	0.353488	0
13	Female	106	0.0293435	1	195	25	0	0	0	0
13	Female	117	0.0360412	1	230	84	28	21.5385	0.215385	1
13	Female	105	0.0241347	1	191	0	0	0	0	0
13	Female	76	0.0317434	1	197	24	0	0	0	0
C. heterophyllum population coordinates in the detailed study
Locality (Population)	Coordinates
1	49°39'29.3"N, 15°54'11.7"E
2	49°38'14.3"N, 15°51'52.7"E
3	49°40'56.7"N, 15°57'41.4"E
4	49°42'11.3"N, 15°55'55.1"E
5	49°43'10.2"N, 15°59'53.7"E
6	49°37'48.0"N, 16°05'09.1"E
7	49°40'34.0"N, 16°05'15.5"E
8	49°38'59.5"N, 16°02'57.1"E
9	50°44'37.5"N, 15°49'24.4"E
10	50°44'17.6"N, 15°48'11.1"E
11	50°44'09.9"N, 15°47'56.0"E
12	50°41'13.6"N, 15°43'49.2"E
13	50°40'54.4"N, 15°43'26.7"E

## Sheet: Set 4
Locality	Sex	Plant height	Stem robustness	Capitula per plant	Florets per plant	Developed achenes per plant	Viable achenes per plant	Achene viability (%)	Achene viability (proportion)	Granivores per plant
1	Hermaphrodite	177	0.118595	103	6746.5	721	618	85.7143	0.857143	3.55172
1	Hermaphrodite	162	0.087812	67	6063.5	134	0	0	0	0
1	Hermaphrodite	141	0.17842	153	11092.5	1453.5	918	63.1579	0.631579	1.1087
1	Hermaphrodite	173	0.169367	111	7131.75	249.75	0	0	0	0
1	Hermaphrodite	161	0.267972	169	10604.8	2408.25	1352	56.1404	0.561404	0
1	Hermaphrodite	164	0.175408	111	6188.25	4162.5	3829.5	92	0.92	7.26168
1	Hermaphrodite	151	0.0995919	103	6772.25	386.25	231.75	60	0.6	0
1	Hermaphrodite	213	0.345319	247	18957.2	9880	8830.25	89.375	0.89375	1.14352
1	Hermaphrodite	192	0.230421	188	11938	6815	6674	97.931	0.97931	1.31469
1	Female	133.4	0.0649619	31	1457	356.5	0	0	0	0
1	Female	140.4	0.125379	87	6459.75	1196.25	1196.25	100	1	0
1	Female	151.3	0.305996	232	17284	8584	7888	91.8919	0.918919	0
1	Female	150.1	0.254012	207	15214.5	10350	8590.5	83	0.83	1.29375
1	Female	142.3	0.141838	93	6603	627.75	534.75	85.1852	0.851852	0
1	Female	199.8	0.130307	106	6068.5	5300	4823	91	0.91	0
1	Female	159.2	0.254803	144	9000	7200	6804	94.5	0.945	0
1	Female	143.3	0.0869741	60	3840	750	660	88	0.88	0
1	Female	175.8	0.212348	209	15622.8	10450	8778	84	0.84	0
2	Hermaphrodite	138	0.0907742	51	2282.25	892.5	790.5	88.5714	0.885714	3.77778
2	Hermaphrodite	164	0.0979554	55	3575	1718.75	1265	73.6	0.736	0
2	Hermaphrodite	138	0.132367	41	2849.5	871.25	676.5	77.6471	0.776471	2.01639
2	Hermaphrodite	186	0.140325	105	8242.5	3675	2703.75	73.5714	0.735714	0
2	Hermaphrodite	190	0.163527	118	9440	2065	1445.5	70	0.7	0
2	Hermaphrodite	186	0.247331	190	16672.5	4275	3467.5	81.1111	0.811111	2.38994
2	Hermaphrodite	173	0.165122	127	8636	254	0	0	0	1.69333
2	Hermaphrodite	187	0.168771	83	5000.75	622.5	103.75	16.6667	0.166667	0.976471
2	Hermaphrodite	199	0.228358	197	14627.2	9850	8618.75	87.5	0.875	1.04787
2	Hermaphrodite	182	0.114568	61	5078.25	1677.5	1342	80	0.8	0
2	Hermaphrodite	182	0.113702	82	5719.5	4100	3444	84	0.84	0
2	Hermaphrodite	142	0.118615	52	4108	2210	2028	91.7647	0.917647	0.866667
2	Hermaphrodite	137	0.103256	71	5165.25	3550	3177.25	89.5	0.895	0
2	Female	136.6	0.0881506	47	1786	470	0	0	0	1.23684
2	Female	147	0.0556167	39	2583.75	1950	1706.25	87.5	0.875	0
2	Female	163.5	0.122578	105	9056.25	3412.5	2493.75	73.0769	0.730769	0
2	Female	116	0.0622685	53	3961.75	1325	993.75	75	0.75	6.76596
2	Female	178	0.189013	154	10818.5	7700	7084	92	0.92	0
2	Female	134.5	0.183352	47	3666	2350	1915.25	81.5	0.815	0
2	Female	121	0.124394	76	3344	475	0	0	0	0
2	Female	159.5	0.168265	88	5566	1056	66	6.25	0.0625	0
2	Female	183	0.192379	138	9108	6900	5554.5	80.5	0.805	0
2	Female	176.3	0.182957	237	14753.2	11850	9243	78	0.78	0
2	Female	213.5	0.209627	179	12127.2	8950	7741.75	86.5	0.865	3.8913
2	Female	159	0.156747	112	9044	2688	2044	76.0417	0.760417	0
2	Female	191.5	0.12936	92	7705	3680	3174	86.25	0.8625	0
3	Hermaphrodite	187	0.609176	252	21483	12600	11088	88	0.88	1.32632
3	Hermaphrodite	195	0.264564	467	35608.8	23350	21365.2	91.5	0.915	0
3	Hermaphrodite	163	0.144396	103	6901	5150	4866.75	94.5	0.945	0
3	Hermaphrodite	206	0.396228	237	18723	11850	11198.2	94.5	0.945	3.73817
3	Hermaphrodite	187	0.175523	138	9522	6900	6486	94	0.94	6
3	Hermaphrodite	189	0.465436	364	31031	18200	16653	91.5	0.915	0
3	Hermaphrodite	165	0.296235	148	8954	7400	5957	80.5	0.805	0
3	Hermaphrodite	163	0.273253	175	13693.8	7875	6781.25	86.1111	0.861111	2.44755
3	Hermaphrodite	166	0.196316	111	8741.25	3468.75	3302.25	95.2	0.952	1.00909
3	Hermaphrodite	130	0.137821	76	4427	2850	2793	98	0.98	0
3	Hermaphrodite	158.5	0.158966	136	8194	6800	6460	95	0.95	2.51852
3	Female	200.7	0.387232	332	22659	16600	16102	97	0.97	0
3	Female	201	0.670827	269	21856.2	13450	12710.2	94.5	0.945	0
3	Female	203.5	0.409389	400	30300	20000	18000	90	0.9	0
3	Female	162	0.236086	234	15853.5	11700	11641.5	99.5	0.995	0
3	Female	159	0.174307	94	5616.5	4582.5	3995	87.1795	0.871795	0
3	Female	155	0.37603	294	20212.5	14700	13818	94	0.94	4.64211
3	Female	124	0.151387	101	6236.75	5050	4721.75	93.5	0.935	4.59091
3	Female	163	0.144992	144	7200	5760	5220	90.625	0.90625	1.63636
3	Female	168.5	0.256778	127	8509	6350	5873.75	92.5	0.925	0
3	Female	206	0.488047	246	21156	12300	11931	97	0.97	0
3	Female	200	0.158754	168	11424	8400	5334	63.5	0.635	1.54128
4	Hermaphrodite	143	0.196356	74	4939.5	1628	1036	63.6364	0.636364	5.41463
4	Hermaphrodite	185	0.192331	124	8215	2356	1798	76.3158	0.763158	4.08791
4	Hermaphrodite	213	0.251073	190	12492.5	9500	9167.5	96.5	0.965	7.16981
4	Hermaphrodite	183	0.142522	122	8570.5	1738.5	1586	91.2281	0.912281	0
4	Hermaphrodite	138	0.197911	116	3393	3103	3074	99.0654	0.990654	13.3333
4	Hermaphrodite	204	0.498668	278	22865.5	6741.5	5699	84.5361	0.845361	2.80808
4	Hermaphrodite	163	0.243866	146	10366	4015	3431	85.4545	0.854545	6.82243
4	Hermaphrodite	244	0.342437	259	22468.2	12950	11590.2	89.5	0.895	3.32051
4	Hermaphrodite	233	0.214318	176	9284	0	0	NA	NA	0
4	Hermaphrodite	132	0.110534	60	4515	525	255	48.5714	0.485714	0
4	Hermaphrodite	213	0.192051	159	12600.8	7155	6757.5	94.4444	0.944444	0
4	Hermaphrodite	177	0.16011	110	9542.5	0	0	NA	NA	2.26804
4	Hermaphrodite	211	0.318121	228	15675	11400	11058	97	0.97	5.06667
4	Hermaphrodite	150.5	0.063111	53	4279.75	1855	1391.25	75	0.75	0
4	Hermaphrodite	182	0.0913463	61	3370.25	3050	2928	96	0.96	0
4	Hermaphrodite	211	0.265172	169	11027.2	8450	6379.75	75.5	0.755	1.01807
4	Hermaphrodite	196	0.114415	86	7783	4300	4214	98	0.98	0
4	Hermaphrodite	195	0.211339	130	10172.5	6500	5882.5	90.5	0.905	3.07087
4	Hermaphrodite	233	0.399973	370	29877.5	18500	17205	93	0.93	5.82677
4	Hermaphrodite	159	0.154768	89	6986.5	4450	3715.75	83.5	0.835	0
4	Female	185	0.205224	159	11805.8	7950	7512.75	94.5	0.945	0
4	Female	188	0.219321	237	18663.8	8887.5	8769	98.6667	0.986667	0
4	Female	193	0.0984718	79	6695.25	2172.5	1659	76.3636	0.763636	2.35821
4	Female	206.5	0.191148	154	12127.5	7700	7469	97	0.97	2.28148
4	Female	141.5	0.0947921	83	7470	2282.5	2095.75	91.8182	0.918182	0
4	Female	183	0.185712	133	10340.8	5320	4688.25	88.125	0.88125	0
4	Female	142	0.127928	73	4544.25	2190	2117	96.6667	0.966667	2.60714
4	Female	193	0.461272	298	26969	14900	14006	94	0.94	1.26809
4	Female	208	0.357785	172	13846	8600	7955	92.5	0.925	2.11043
4	Female	160	0.0852052	61	4361.5	411.75	0	0	0	2.0678
4	Female	230	0.331256	275	22206.2	12375	11687.5	94.4444	0.944444	3.25444
4	Female	214	0.291224	266	19218.5	13300	11172	84	0.84	0
4	Female	141	0.134138	72	3780	2880	2718	94.375	0.94375	5.90164
4	Female	152	0.148595	90	4747.5	4500	4207.5	93.5	0.935	1.18421
4	Female	167	0.249919	286	18947.5	10010	8008	80	0.8	3.26857
4	Female	138	0.313165	213	15123	10650	10277.2	96.5	0.965	13.5957
4	Female	208	0.17941	152	11590	4180	3382	80.9091	0.809091	0
4	Female	193	0.167659	110	7672.5	5500	5197.5	94.5	0.945	1.80328
4	Female	180	0.267064	226	20170.5	11300	10509	93	0.93	5.89565
4	Female	154	0.113677	71	6035	3550	2982	84	0.84	0
5	Hermaphrodite	227	0.437976	407	25437.5	20350	17908	88	0.88	0
5	Hermaphrodite	132	0.142377	110	6847.5	5225	4565	87.3684	0.873684	1.12245
5	Hermaphrodite	167	0.318193	221	13978.2	8287.5	5525	66.6667	0.666667	2.6
5	Hermaphrodite	161	0.159535	75	5812.5	3187.5	2606.25	81.7647	0.817647	0
5	Hermaphrodite	196	0.199277	152	11704	798	228	28.5714	0.285714	0
5	Hermaphrodite	180	0.268887	175	11112.5	8750	7918.75	90.5	0.905	2.99145
5	Hermaphrodite	205	0.25963	226	16328.5	11300	9209.5	81.5	0.815	1.85246
5	Hermaphrodite	203	0.180687	118	9115.5	5900	5841	99	0.99	0
5	Hermaphrodite	182	0.149229	100	6425	4500	3875	86.1111	0.861111	6.38298
5	Hermaphrodite	188	0.26194	233	10019	11650	10135.5	87	0.87	0
5	Hermaphrodite	180	0.250318	225	12318.8	3262.5	2250	68.9655	0.689655	9.5339
5	Hermaphrodite	173	0.184183	169	10900.5	8027.5	6802.25	84.7368	0.847368	14.1908
5	Hermaphrodite	178	0.256066	175	10850	8312.5	6562.5	78.9474	0.789474	0
5	Hermaphrodite	208	0.244232	202	11261.5	10100	8635.5	85.5	0.855	7.16312
5	Hermaphrodite	164	0.153338	154	9009	7700	6968.5	90.5	0.905	0
5	Hermaphrodite	176	0.259577	178	10680	6230	4984	80	0.8	10.7879
5	Hermaphrodite	193	0.205493	132	8316	6600	6501	98.5	0.985	0
5	Hermaphrodite	203	0.20852	176	9372	8800	7524	85.5	0.855	0
5	Female	186	0.467588	224	13496	11200	11032	98.5	0.985	3.05455
5	Female	210	0.449682	304	19836	15200	13300	87.5	0.875	0
5	Female	151	0.213698	183	10522.5	6862.5	4575	66.6667	0.666667	0
5	Female	209	0.350328	378	26838	18900	18238.5	96.5	0.965	1.23934
5	Female	197.5	0.332118	309	21475.5	15450	12669	82	0.82	3.05941
5	Female	224	0.320664	202	15655	4040	2828	70	0.7	0
5	Female	186	0.301716	292	23433	5110	4088	80	0.8	6.98565
5	Female	202	0.193543	167	12525	8350	8016	96	0.96	0
5	Female	176	0.209711	162	12028.5	2146.5	972	45.283	0.45283	0
5	Female	206	0.213059	148	11766	7400	6142	83	0.83	2.48739
5	Female	190	0.215121	162	10975.5	2349	2106	89.6552	0.896552	1.60396
5	Female	171	0.171191	145	6815	6887.5	6706.25	97.3684	0.973684	1.76829
5	Female	161	0.187649	86	5504	3870	2601.5	67.2222	0.672222	5.63934
5	Female	179	0.270845	354	24072	17700	15576	88	0.88	3.27778
5	Female	202	0.297841	299	19210.8	14950	14277.2	95.5	0.955	0
5	Female	200	0.172611	239	17626.2	6572.5	5019	76.3636	0.763636	0
5	Female	158	0.232215	211	12132.5	5802.5	5486	94.5455	0.945455	0
5	Female	151	0.180334	118	6873.5	4130	3068	74.2857	0.742857	0
6	Hermaphrodite	151	0.117051	92	4738	2415	1426	59.0476	0.590476	2.2439
6	Hermaphrodite	189	0.269097	230	15697.5	11500	10062.5	87.5	0.875	0
6	Hermaphrodite	165	0.141666	114	9547.5	5700	5272.5	92.5	0.925	0
6	Hermaphrodite	202	0.419477	405	31893.8	20250	18630	92	0.92	0
6	Hermaphrodite	183	0.471054	387	23316.8	19350	17705.2	91.5	0.915	14.2673
6	Hermaphrodite	174	0.401819	490	51327.5	21437.5	20212.5	94.2857	0.942857	7.05036
6	Hermaphrodite	137	0.18195	257	18054.2	10922.5	9701.75	88.8235	0.888235	11.3382
6	Hermaphrodite	188	0.300395	236	15163	11800	11269	95.5	0.955	0.940239
6	Hermaphrodite	140	0.129045	75	5043.75	3750	3487.5	93	0.93	0
6	Hermaphrodite	216	0.402098	423	27389.2	21150	20621.2	97.5	0.975	0
6	Hermaphrodite	184	0.23291	120	8160	6000	5310	88.5	0.885	2.05128
6	Hermaphrodite	171	0.234052	156	10647	6630	5811	87.6471	0.876471	3.41606
6	Hermaphrodite	191	0.34949	256	21696	12800	11584	90.5	0.905	0.828479
6	Hermaphrodite	192	0.344772	235	16626.2	5875	4347.5	74	0.74	1.10849
6	Hermaphrodite	165	0.119424	72	5184	1890	1224	64.7619	0.647619	0
6	Hermaphrodite	144	0.129302	63	4205.25	693	614.25	88.6364	0.886364	0
6	Hermaphrodite	152	0.185898	141	11562	7050	6521.25	92.5	0.925	1.71951
6	Female	198	0.294053	258	20059.5	12900	10513.5	81.5	0.815	1.06612
6	Female	187	0.371439	242	16335	7562.5	6594.5	87.2	0.872	2.63043
6	Female	170	0.117963	141	9306	7050	6345	90	0.9	0.903846
6	Female	167	0.11641	87	6764.25	3371.25	3001.5	89.0323	0.890323	0
6	Female	164	0.175051	150	12600	6187.5	5325	86.0606	0.860606	3.19149
6	Female	220	0.473635	556	36001	27800	25437	91.5	0.915	2.98123
6	Female	197	0.282074	276	19044	13800	13317	96.5	0.965	5.96757
6	Female	213	0.634239	538	42636.5	26900	25824	96	0.96	0
6	Female	156	0.505244	397	23820	19850	17468	88	0.88	0
6	Female	152	0.14059	137	8631	2157.75	0	0	0	0
6	Female	161	0.359278	356	26522	15130	13795	91.1765	0.911765	1.2852
6	Female	143	0.144409	85	6226.25	0	0	NA	NA	0
6	Female	139	0.0997128	75	4837.5	2625	2175	82.8571	0.828571	0
6	Female	187	0.286625	288	20592	14400	12888	89.5	0.895	1.42574
6	Female	175	0.192738	119	6753.25	3272.5	2796.5	85.4545	0.854545	0
6	Female	173	0.146305	143	10367.5	1430	35.75	2.5	0.025	0
6	Female	148	0.123508	110	6902.5	5500	5087.5	92.5	0.925	0
7	Hermaphrodite	209	0.420529	226	19944.5	2486	2090.5	84.0909	0.840909	0
7	Hermaphrodite	183	0.285601	174	15790.5	6960	4524	65	0.65	0
7	Hermaphrodite	174	0.178022	119	11096.8	892.5	535.5	60	0.6	1.21429
7	Hermaphrodite	217	0.563745	355	32660	14643.8	9940	67.8788	0.678788	9.10256
7	Hermaphrodite	138	0.218994	94	7238	1410	0	0	0	0.862385
7	Hermaphrodite	153	0.142228	85	7905	1700	1020	60	0.6	0
7	Hermaphrodite	165	0.203921	118	11180.5	5900	5221.5	88.5	0.885	0
7	Hermaphrodite	224	0.507752	326	28932.5	14670	12388	84.4444	0.844444	4.99617
7	Hermaphrodite	147	0.110774	78	5226	1111.5	234	21.0526	0.210526	0
7	Hermaphrodite	181	0.13635	53	4995.25	251.75	159	63.1579	0.631579	0
7	Hermaphrodite	155	0.100662	65	5086.25	926.25	763.75	82.4561	0.824561	0
7	Hermaphrodite	225	0.262138	238	19932.5	10710	8806	82.2222	0.822222	0
7	Hermaphrodite	154	0.107536	101	8433.5	1464.5	656.5	44.8276	0.448276	0
7	Hermaphrodite	253	0.33579	318	24565.5	3577.5	1749	48.8889	0.488889	0
7	Hermaphrodite	141	0.137243	90	7515	225	0	0	0	0
7	Hermaphrodite	176	0.25601	242	18936.5	5445	4658.5	85.5556	0.855556	0
7	Hermaphrodite	192	0.190602	119	8984.5	2796.5	1517.25	54.2553	0.542553	0
7	Female	162	0.111788	77	7372.75	0	0	NA	NA	0
7	Female	111	0.242142	84	5796	273	42	15.3846	0.153846	0
7	Female	194	0.508239	356	31061	2670	1780	66.6667	0.666667	0
7	Female	152	0.123286	64	4912	736	608	82.6087	0.826087	0
7	Female	214	0.348354	361	31587.5	14891.2	13718	92.1212	0.921212	0
7	Female	153	0.0985534	89	4494.5	1357.25	1112.5	81.9672	0.819672	0
7	Female	201	0.224145	217	18499.2	10850	10470.2	96.5	0.965	0
7	Female	217	0.432056	458	46601.5	15686.5	12480.5	79.562	0.79562	0
7	Female	160	0.0749481	67	5711.75	1675	1407	84	0.84	1.17544
7	Female	201	0.466997	469	44555	23450	17939.2	76.5	0.765	0
7	Female	212	0.440172	326	23390.5	1793	733.5	40.9091	0.409091	0
7	Female	178	0.221773	150	13050	3450	2587.5	75	0.75	0
7	Female	164.5	0.236295	220	22440	6600	5445	82.5	0.825	0
7	Female	170	0.189869	86	6385.5	602	21.5	3.57143	0.0357143	0
7	Female	141	0.171852	104	9984	2860	1794	62.7273	0.627273	0
7	Female	170	0.182233	63	6174	94.5	94.5	100	1	0
7	Female	159	0.082672	61	3904	167.75	0	0	0	0
8	Hermaphrodite	236	0.279006	261	16377.8	13050	9918	76	0.76	1.20833
8	Hermaphrodite	191	0.335077	251	16252.2	12550	9161.5	73	0.73	0
8	Hermaphrodite	160	0.192382	154	15092	7700	4427.5	57.5	0.575	0.88
8	Hermaphrodite	181	0.148008	125	8281.25	5312.5	4156.25	78.2353	0.782353	5.04032
8	Hermaphrodite	172	0.352732	282	16074	14100	9799.5	69.5	0.695	2.60308
8	Hermaphrodite	186	0.309188	267	21093	13350	11080.5	83	0.83	0
8	Hermaphrodite	143	0.21042	163	11206.2	4075	2730.25	67	0.67	0
8	Hermaphrodite	226	0.172461	150	10912.5	6375	3750	58.8235	0.588235	1.02041
8	Hermaphrodite	207	0.220484	296	21830	14800	11026	74.5	0.745	4.53061
8	Hermaphrodite	218	0.27083	209	13167	9927.5	8725.75	87.8947	0.878947	1.59542
8	Hermaphrodite	164	0.250436	226	18136.5	11300	9379	83	0.83	0.995595
8	Hermaphrodite	160	0.196633	154	12320	7315	5082	69.4737	0.694737	4.01739
8	Hermaphrodite	175	0.277244	233	17824.5	11650	9611.25	82.5	0.825	0
8	Hermaphrodite	174	0.204955	165	15798.8	4537.5	3011.25	66.3636	0.663636	1.60194
8	Hermaphrodite	161	0.206584	153	10251	7650	6579	86	0.86	1.8773
8	Hermaphrodite	157	0.283759	251	17758.2	12550	11483.2	91.5	0.915	1.23645
8	Hermaphrodite	222	0.140105	120	8160	1980	270	13.6364	0.136364	7.57895
8	Hermaphrodite	211	0.248152	245	16843.8	5206.25	3123.75	60	0.6	1.6443
8	Hermaphrodite	141	0.180821	127	9874.25	6350	5715	90	0.9	3.02381
8	Hermaphrodite	177	0.164779	121	7108.75	1210	423.5	35	0.35	1.42353
8	Female	233	0.331434	319	26636.5	15950	14195.5	89	0.89	1.39912
8	Female	191	0.265628	184	15548	5520	4830	87.5	0.875	1.22667
8	Female	231	0.268264	288	16920	14400	11448	79.5	0.795	0
8	Female	194	0.260857	216	17496	10800	8964	83	0.83	4.57143
8	Female	192	0.333323	313	22223	15650	13693.8	87.5	0.875	1.13818
8	Female	189	0.249082	182	13195	9100	8008	88	0.88	0
8	Female	172	0.189514	212	12137	10600	8374	79	0.79	0
8	Female	222	0.284629	310	24722.5	15500	13252.5	85.5	0.855	1.53465
8	Female	233	0.204739	154	12820.5	7700	5775	75	0.75	1.232
8	Female	178	0.499204	478	35133	23900	21510	90	0.9	2.41414
8	Female	202	0.242875	293	17946.2	14650	12745.5	87	0.87	12.2083
8	Female	252	0.132011	82	6724	4100	3751.5	91.5	0.915	0
8	Female	153	0.259932	293	23220.2	14650	13404.8	91.5	0.915	0
8	Female	150	0.122122	101	8989	5050	3459.25	68.5	0.685	0
8	Female	190	0.176954	181	12624.8	9050	6787.5	75	0.75	0
8	Female	170	0.129501	98	8158.5	2205	392	17.7778	0.177778	2.33333
8	Female	142	0.331291	174	10701	6525	4872	74.6667	0.746667	1.33846
8	Female	163	0.174772	121	6655	574.75	0	0	0	0
8	Female	179	0.168147	112	7168	5600	4508	80.5	0.805	0
8	Female	153	0.175672	174	11962.5	8700	6177	71	0.71	0
9	Hermaphrodite	182	0.449979	452	32092	37290	35030	93.9394	0.939394	4.96703
9	Hermaphrodite	160	0.353983	395	27847.5	24687.5	22910	92.8	0.928	6.03053
9	Hermaphrodite	188	0.321734	329	22454.2	27060.2	26155.5	96.6565	0.966565	1.34286
9	Hermaphrodite	143	0.397752	389	27521.8	33065	29272.2	88.5294	0.885294	7.36278
9	Hermaphrodite	166	0.331073	280	20160	16310	15050	92.2747	0.922747	3.52941
9	Hermaphrodite	151	0.252019	213	11715	10330.5	9318.75	90.2062	0.902062	2.59756
9	Hermaphrodite	156	0.27268	171	9960.75	9405	9148.5	97.2727	0.972727	5.66225
9	Hermaphrodite	211	0.203715	151	10607.8	5473.75	4454.5	81.3793	0.813793	0.993421
9	Hermaphrodite	146	0.176233	139	7332.25	4378.5	3648.75	83.3333	0.833333	1.81699
9	Hermaphrodite	146	0.207283	210	13230	12862.5	11917.5	92.6531	0.926531	5.47826
9	Hermaphrodite	170	0.172894	113	9153	5226.25	4491.75	85.9459	0.859459	2.84874
9	Hermaphrodite	175	0.136024	101	5529.75	7474	7272	97.2973	0.972973	0
9	Hermaphrodite	202	0.235106	200	13900	11850	11100	93.6709	0.936709	4.90798
9	Hermaphrodite	145	0.233841	102	7012.5	2473.5	1377	55.6701	0.556701	3.16279
9	Hermaphrodite	132	0.121986	98	6443.5	4851	4238.5	87.3737	0.873737	2.8
9	Female	187	0.265061	350	21000	9712.5	9537.5	98.1982	0.981982	6
9	Female	150	0.361047	321	21828	16611.8	14043.8	84.5411	0.845411	0
9	Female	126	0.358165	312	25506	17706	17550	99.1189	0.991189	6.88235
9	Female	192	0.223342	175	12337.5	10062.5	10062.5	100	1	0
9	Female	148	0.169756	207	13869	7814.25	7296.75	93.3775	0.933775	8.06494
9	Female	154	0.186495	197	13494.5	9850	9012.75	91.5	0.915	2.75524
9	Female	188	0.360321	391	22580.2	19550	17790.5	91	0.91	2.26012
9	Female	182	0.244169	209	16354.2	10450	9979.75	95.5	0.955	1.25904
9	Female	151	0.375956	273	17949.8	13650	12421.5	91	0.91	5.49664
9	Female	146	0.215304	175	11637.5	8750	7743.75	88.5	0.885	1.19863
9	Female	162	0.234059	213	13206	10650	10224	96	0.96	1.09231
9	Female	179	0.174902	127	9302.75	6350	5905.5	93	0.93	0
9	Female	184	0.189498	139	7471.25	6498.25	6220.25	95.7219	0.957219	2.46018
9	Female	135	0.145153	130	6337.5	5850	4745	81.1111	0.811111	2.20339
9	Female	142	0.163634	167	9727.75	8350	7890.75	94.5	0.945	2.47407
10	Hermaphrodite	195	0.465163	428	30816	21400	21079	98.5	0.985	2.28267
10	Hermaphrodite	182	0.264079	160	8920	8000	7800	97.5	0.975	2.87425
10	Hermaphrodite	200	0.523444	323	22690.8	16150	15827	98	0.98	9.13074
10	Hermaphrodite	170	0.0948757	83	5706.25	1867.5	1784.5	95.5556	0.955556	0
10	Hermaphrodite	191	0.574677	338	22899.5	16900	16815.5	99.5	0.995	2.97361
10	Hermaphrodite	156	0.22415	207	14076	8280	8228.25	99.375	0.99375	0
10	Hermaphrodite	177	0.264634	324	20412	16200	15957	98.5	0.985	2.42697
10	Hermaphrodite	147	0.159779	132	8778	6600	6567	99.5	0.995	0
10	Hermaphrodite	179	0.370291	309	21784.5	15450	15141	98	0.98	4.45245
10	Hermaphrodite	134	0.174671	85	5822.5	85	85	100	1	0
10	Hermaphrodite	172	0.439411	395	26070	19750	19552.5	99	0.99	6.73295
10	Hermaphrodite	158	0.322573	297	25764.8	7425	7276.5	98	0.98	0
10	Hermaphrodite	165	0.265376	231	15361.5	6352.5	6294.75	99.0909	0.990909	3.28436
10	Hermaphrodite	167	0.228837	204	13872	9690	9333	96.3158	0.963158	2.33143
10	Hermaphrodite	150	0.254377	166	10499.5	2905	2739	94.2857	0.942857	5.42484
10	Hermaphrodite	130	0.124987	92	5796	0	0	NA	NA	5.49254
10	Hermaphrodite	167.5	0.150551	123	8487	92.25	0	0	0	5.46667
10	Hermaphrodite	135	0.168857	138	9004.5	6900	6865.5	99.5	0.995	5.65574
10	Hermaphrodite	142	0.205158	173	10726	3243.75	3157.25	97.3333	0.973333	1.47863
10	Hermaphrodite	136	0.15801	122	8296	6100	6039	99	0.99	1.17308
10	Female	218	0.439167	551	41049.5	27550	26861.2	97.5	0.975	0
10	Female	194	0.349859	298	20189.5	14900	14751	99	0.99	3.34831
10	Female	151	0.299481	222	15817.5	7770	6604.5	85	0.85	1.56338
10	Female	183	0.293778	242	15609	12100	11737	97	0.97	2.49485
10	Female	217	0.338616	377	26107.2	18850	18378.8	97.5	0.975	6.70222
10	Female	172	0.448502	524	40348	26200	26069	99.5	0.995	2.86339
10	Female	172	0.324056	302	22423.5	15100	15024.5	99.5	0.995	2.27068
10	Female	188	0.277752	251	14558	12550	12048	96	0.96	1.55901
10	Female	153	0.213394	205	16348.8	10250	9993.75	97.5	0.975	0
10	Female	160	0.205508	199	14527	8208.75	7910.25	96.3636	0.963636	3.98
10	Female	136	0.197019	122	6862.5	3660	3385.5	92.5	0.925	1.32609
10	Female	157	0.200027	122	7228.5	6100	5978	98	0.98	0
10	Female	141	0.124285	191	12128.5	1002.75	668.5	66.6667	0.666667	5.61765
10	Female	136	0.143712	97	6135.25	3273.75	3225.25	98.5185	0.985185	1.32877
10	Female	124	0.202198	142	10614.5	7100	5999.5	84.5	0.845	4.13592
10	Female	147	0.116315	92	6486	3910	3749	95.8824	0.958824	0
10	Female	139	0.13123	86	5611.5	4300	4300	100	1	0
10	Female	134	0.1474	135	9315	1687.5	1215	72	0.72	0
10	Female	156	0.139432	115	6296.25	5750	5577.5	97	0.97	0
10	Female	144	0.122652	99	6781.5	4950	4925.25	99.5	0.995	1.67797
11	Hermaphrodite	190	0.324547	237	19078.5	7406.25	7169.25	96.8	0.968	1.69286
11	Hermaphrodite	168	0.214329	138	8073	4830	4726.5	97.8571	0.978571	0
11	Hermaphrodite	160	0.203934	136	9282	5440	5338	98.125	0.98125	1.49451
11	Hermaphrodite	158	0.335475	86	3956	1505	1462	97.1429	0.971429	0.86
11	Hermaphrodite	160	0.268841	192	11328	6960	6720	96.5517	0.965517	0
11	Hermaphrodite	194	0.346326	281	12504.5	6322.5	6252.25	98.8889	0.988889	0
11	Hermaphrodite	165	0.216529	168	9954	7140	7014	98.2353	0.982353	5.9469
11	Hermaphrodite	175	0.234666	197	13937.8	7633.75	7535.25	98.7097	0.987097	4.10417
11	Hermaphrodite	142	0.1873	154	8893.5	5967.5	5929	99.3548	0.993548	2.93333
11	Hermaphrodite	189	0.280308	165	11013.8	8250	8126.25	98.5	0.985	3.58696
11	Hermaphrodite	185	0.283183	301	22800.8	10911.2	10836	99.3103	0.993103	4.61303
11	Hermaphrodite	162	0.13303	61	3644.75	3050	3050	100	1	0
11	Hermaphrodite	182	0.201991	146	8833	5292.5	5292.5	100	1	0
11	Hermaphrodite	165	0.163225	96	7200	3360	3336	99.2857	0.992857	0
11	Hermaphrodite	148	0.298566	194	11446	7517.5	7032.5	93.5484	0.935484	1.25974
11	Hermaphrodite	147	0.137025	92	9154	2530	2507	99.0909	0.990909	0
11	Hermaphrodite	179	0.276088	181	14344.2	2262.5	2126.75	94	0.94	1.22297
11	Hermaphrodite	174	0.252884	193	17756	9167.5	9167.5	100	1	1.03763
11	Hermaphrodite	179	0.254402	174	11223	3697.5	3654	98.8235	0.988235	0
11	Hermaphrodite	151	0.184136	88	5830	880	770	87.5	0.875	0
11	Female	198	0.385967	298	24287	9312.5	9312.5	100	1	1.17323
11	Female	185	0.373195	288	24552	14400	14256	99	0.99	7.05882
11	Female	172	0.312773	403	29822	20150	20049.2	99.5	0.995	0
11	Female	149	0.425113	277	19528.5	13850	13780.8	99.5	0.995	1.34466
11	Female	155	0.254265	232	13746	11600	11600	100	1	3.26761
11	Female	176	0.196009	170	13047.5	8500	8457.5	99.5	0.995	5.66667
11	Female	142	0.333512	244	14762	12200	11956	98	0.98	2.42786
11	Female	160	0.252886	225	16818.8	11250	11081.2	98.5	0.985	9
11	Female	193	0.255217	226	15594	11300	11187	99	0.99	2.84277
11	Female	163	0.404914	269	16543.5	11432.5	11298	98.8235	0.988235	0
11	Female	148	0.172539	114	7125	1567.5	1453.5	92.7273	0.927273	5.49398
11	Female	153	0.23277	163	12795.5	5093.75	4971.5	97.6	0.976	1.49541
11	Female	168	0.245264	134	8442	6700	5929.5	88.5	0.885	1.28846
11	Female	164	0.167173	91	6256.25	2616.25	2479.75	94.7826	0.947826	0
11	Female	177	0.307264	74	5883	2960	2960	100	1	0
11	Female	185	0.28539	258	20382	10642.5	10384.5	97.5758	0.975758	0
11	Female	206	0.197943	179	14633.2	8950	8189.25	91.5	0.915	0
11	Female	146	0.198176	130	8677.5	4387.5	4387.5	100	1	3.48214
11	Female	148	0.179355	99	5618.25	4578.75	4504.5	98.3784	0.983784	3.96
11	Female	164	0.129543	115	8193.75	5750	5577.5	97	0.97	1.35294
12	Hermaphrodite	189	0.409939	439	30181.2	21950	21291.5	97	0.97	2.85993
12	Hermaphrodite	178	0.294662	282	18541.5	14100	13324.5	94.5	0.945	8.8125
12	Hermaphrodite	210	0.23423	209	14839	10450	9352.75	89.5	0.895	1.31447
12	Hermaphrodite	217	0.254151	213	16614	10650	10330.5	97	0.97	0
12	Hermaphrodite	178	0.226446	473	30863.2	23650	22704	96	0.96	2.365
12	Hermaphrodite	128	0.213062	234	13338	11700	11173.5	95.5	0.955	1.15842
12	Hermaphrodite	187	0.230662	203	12839.8	10150	9744	96	0.96	0
12	Hermaphrodite	177	0.280986	176	11748	5720	5324	93.0769	0.930769	0
12	Hermaphrodite	168	0.231775	208	12844	10400	9672	93	0.93	0
12	Hermaphrodite	187	0.327928	274	19933.5	13700	13289	97	0.97	3.72789
12	Hermaphrodite	176	0.242765	226	15142	11300	10961	97	0.97	4.26415
12	Hermaphrodite	172	0.117182	97	5359.25	4850	4631.75	95.5	0.955	0
12	Hermaphrodite	175	0.291123	228	19722	11400	10716	94	0.94	0
12	Hermaphrodite	167	0.169747	136	7072	6800	6528	96	0.96	9.37931
12	Hermaphrodite	180	0.2212	223	16000.2	11150	10648.2	95.5	0.955	10.1364
12	Hermaphrodite	159	0.145834	124	7998	4340	4185	96.4286	0.964286	3.30667
12	Hermaphrodite	190	0.217674	204	11016	8160	7089	86.875	0.86875	0
12	Hermaphrodite	159	0.230775	189	13655.2	9450	8883	94	0.94	6.83133
12	Hermaphrodite	207	0.271317	217	14810.2	10850	10416	96	0.96	1.8547
12	Hermaphrodite	172	0.26796	244	16348	12200	11895	97.5	0.975	0
12	Female	182	0.267138	243	20715.8	12150	11117.2	91.5	0.915	4.18966
12	Female	222	0.487251	412	29561	20600	18437	89.5	0.895	8.26065
12	Female	194	0.362134	329	26813.5	16450	15792	96	0.96	2.87336
12	Female	189	0.253867	235	14746.2	11750	11397.5	97	0.97	2.81437
12	Female	188	0.258045	307	19187.5	15350	14045.2	91.5	0.915	13.8496
12	Female	158	0.183278	143	9616.75	7150	6935.5	97	0.97	0
12	Female	180	0.197135	224	14168	11200	10864	97	0.97	13.6348
12	Female	162	0.155868	168	11886	8400	8316	99	0.99	0
12	Female	168	0.162014	219	16315.5	10950	10074	92	0.92	5.71304
12	Female	170	0.249471	275	16500	13750	12443.8	90.5	0.905	10.6452
12	Female	159	0.370878	274	19111.5	13700	13494.5	98.5	0.985	2.98909
12	Female	206	0.256751	241	16990.5	12050	11748.8	97.5	0.975	2.29524
12	Female	192	0.302225	299	24742.2	14950	14651	98	0.98	1.18651
12	Female	143	0.256809	181	10724.2	9050	8597.5	95	0.95	2.78462
12	Female	196	0.309304	248	15996	12400	12152	98	0.98	0
12	Female	206	0.209133	158	10072.5	7900	7228.5	91.5	0.915	0
12	Female	169	0.326894	223	16000.2	11150	10927	98	0.98	3.17062
12	Female	154	0.268656	208	13624	10400	8892	85.5	0.855	1.0297
12	Female	180	0.220413	149	8791	7450	6705	90	0.9	0
12	Female	160	0.11487	92	5290	4600	4278	93	0.93	0
13	Hermaphrodite	178	0.268868	170	10880	7650	7225	94.4444	0.944444	3.69565
13	Hermaphrodite	147	0.186286	84	6426	4200	4011	95.5	0.955	2.94737
13	Hermaphrodite	176	0.160356	129	8707.5	2902.5	2676.75	92.2222	0.922222	0
13	Hermaphrodite	160	0.164738	96	5808	2640	2544	96.3636	0.963636	1.31507
13	Hermaphrodite	190	0.196193	141	9764.25	7050	6662.25	94.5	0.945	0
13	Hermaphrodite	135	0.210388	153	9830.25	4207.5	3442.5	81.8182	0.818182	0
13	Hermaphrodite	225	0.334768	362	25883	18100	17828.5	98.5	0.985	3.4586
13	Hermaphrodite	157	0.177458	140	8750	4900	4585	93.5714	0.935714	1.55556
13	Hermaphrodite	170	0.229635	217	12314.8	3743.25	3689	98.5507	0.985507	1.9375
13	Hermaphrodite	164	0.212733	140	9170	5950	5705	95.8824	0.958824	1.17647
13	Hermaphrodite	168	0.175114	148	9102	5920	4699	79.375	0.79375	0
13	Hermaphrodite	149	0.214485	177	11903.2	8850	8850	100	1	0
13	Hermaphrodite	154	0.129926	133	9044	6650	6517	98	0.98	3.20482
13	Hermaphrodite	149	0.152495	121	8530.5	3630	3327.5	91.6667	0.916667	6.63014
13	Female	156	0.284606	286	15587	14300	13799.5	96.5	0.965	0
13	Female	167.5	0.244687	191	14229.5	9550	8929.25	93.5	0.935	0
13	Female	210	0.338011	361	24548	18050	17418.2	96.5	0.965	8.95041
13	Female	178	0.143113	98	7644	4900	4679.5	95.5	0.955	0
13	Female	193	0.176347	109	6621.75	5450	4905	90	0.9	0
13	Female	155	0.159887	150	8962.5	7500	7275	97	0.97	0
13	Female	160	0.186417	228	12027	11400	10260	90	0.9	0
13	Female	149	0.200783	145	11201.2	7250	6960	96	0.96	0
13	Female	172	0.105191	78	5226	2925	2632.5	90	0.9	0
13	Female	160	0.161824	104	7384	5200	4940	95	0.95	0
13	Female	153	0.168868	147	9444.75	7350	7276.5	99	0.99	0
13	Female	152	0.131349	144	7920	7200	7092	98.5	0.985	2.18182
13	Female	168	0.138065	128	8768	6400	6240	97.5	0.975	1.45455
13	Female	139	0.140921	79	4819	3950	3732.75	94.5	0.945	0
14	Hermaphrodite	180	0.141421	109	8175	2016.5	1907.5	94.5946	0.945946	0
14	Hermaphrodite	179	0.190577	162	12109.5	2065.5	2065.5	100	1	0
14	Hermaphrodite	158	0.306362	359	26027.5	7898	7628.75	96.5909	0.965909	3.62626
14	Hermaphrodite	173	0.16986	149	11100.5	3576	3240.75	90.625	0.90625	2.46281
14	Hermaphrodite	172	0.153846	113	10961	5367.5	5226.25	97.3684	0.973684	1.08654
14	Hermaphrodite	162	0.287458	318	23055	10891.5	10414.5	95.6204	0.956204	6.05714
14	Hermaphrodite	179	0.130288	154	9086	7315	7122.5	97.3684	0.973684	0
14	Hermaphrodite	229	0.233126	202	16816.5	8080	8029.5	99.375	0.99375	0
14	Hermaphrodite	169	0.267383	230	17422.5	5750	5577.5	97	0.97	0
14	Hermaphrodite	208	0.25954	251	22213.5	6086.75	5961.25	97.9381	0.979381	0
14	Hermaphrodite	180	0.0963078	63	4536	2520	2205	87.5	0.875	0
14	Hermaphrodite	176	0.207247	233	17708	11067.5	10834.5	97.8947	0.978947	0
14	Hermaphrodite	198	0.206529	176	11748	8800	8668	98.5	0.985	1.41935
14	Hermaphrodite	164	0.144464	151	10456.8	4530	4492.25	99.1667	0.991667	0
14	Hermaphrodite	188	0.122602	89	7320.25	3560	3382	95	0.95	0
14	Hermaphrodite	168	0.129929	89	7186.75	4227.5	4049.5	95.7895	0.957895	0
14	Hermaphrodite	172	0.11382	76	6270	1805	1748	96.8421	0.968421	0
14	Hermaphrodite	178	0.114822	115	7848.75	4600	4370	95	0.95	0
14	Hermaphrodite	175	0.0871041	65	5947.5	3006.25	2827.5	94.0541	0.940541	0
14	Hermaphrodite	171	0.0778265	53	4359.25	596.25	490.25	82.2222	0.822222	0
14	Female	165	0.192874	268	20971	12060	11457	95	0.95	1.49721
14	Female	207.5	0.253721	273	19314.8	13650	13172.2	96.5	0.965	0
14	Female	167	0.135053	101	7549.75	3787.5	3737	98.6667	0.986667	0
14	Female	158	0.270934	265	18748.8	9937.5	9871.25	99.3333	0.993333	0
14	Female	172	0.210527	225	18900	10687.5	10462.5	97.8947	0.978947	0
14	Female	164	0.276052	490	34545	24500	24255	99	0.99	0
14	Female	170	0.253331	224	18200	7560	7560	100	1	2.71515
14	Female	236	0.245323	138	12351	5347.5	5347.5	100	1	0
14	Female	188	0.113717	130	11960	6500	6240	96	0.96	2.11382
14	Female	167	0.141551	142	10366	3905	3727.5	95.4545	0.954545	0
14	Female	171	0.109498	79	5727.5	2962.5	2883.5	97.3333	0.973333	0
14	Female	178	0.11268	111	9601.5	3330	3191.25	95.8333	0.958333	0
14	Female	167	0.0998795	93	6649.5	4417.5	4254.75	96.3158	0.963158	1.40909
14	Female	180	0.161807	151	12835	7550	7436.75	98.5	0.985	0
14	Female	174	0.0927613	71	4863.5	2307.5	2005.75	86.9231	0.869231	0
14	Female	175	0.111264	115	9890	4025	3708.75	92.1429	0.921429	0
14	Female	195	0.100393	110	6517.5	5500	5280	96	0.96	0
14	Female	177	0.102008	92	8441	2898	2898	100	1	0
14	Female	164	0.142942	69	4864.5	2070	2018.25	97.5	0.975	0
14	Female	173	0.0932826	75	5700	937.5	862.5	92	0.92	0
15	Hermaphrodite	179	0.238731	198	12028.5	49.5	49.5	100	1	0
15	Hermaphrodite	175	0.233534	159	10812	4968.75	4889.25	98.4	0.984	3.3125
15	Hermaphrodite	135	0.128003	94	7919.5	3525	3478	98.6667	0.986667	1.36232
15	Hermaphrodite	145	0.22305	196	16758	7350	7301	99.3333	0.993333	0
15	Hermaphrodite	153	0.187479	159	9579.75	7950	7870.5	99	0.99	1.74725
15	Hermaphrodite	199	0.262859	186	12741	6277.5	5812.5	92.5926	0.925926	1.60345
15	Hermaphrodite	182	0.350761	241	17713.5	9037.5	8856.75	98	0.98	0
15	Hermaphrodite	163	0.152254	138	11971.5	5520	4761	86.25	0.8625	0
15	Hermaphrodite	168	0.15166	131	10414.5	3930	3668	93.3333	0.933333	0
15	Hermaphrodite	158	0.451695	460	33580	15525	15295	98.5185	0.985185	0
15	Hermaphrodite	142	0.177271	133	11271.8	6151.25	6151.25	100	1	2.86022
15	Hermaphrodite	166	0.252425	202	15251	8585	8484	98.8235	0.988235	0
15	Hermaphrodite	205	0.257707	194	14598.5	7517.5	7372	98.0645	0.980645	2.77143
15	Hermaphrodite	123	0.0943776	113	8333.75	2683.75	2542.5	94.7368	0.947368	1.54795
15	Hermaphrodite	158	0.302991	191	14277.2	9550	9406.75	98.5	0.985	0
15	Hermaphrodite	158	0.211666	214	15622	8292.5	8025	96.7742	0.967742	0
15	Hermaphrodite	169	0.176326	128	8288	2720	2496	91.7647	0.917647	1.11304
15	Hermaphrodite	154	0.155766	161	11310.2	5232.5	4910.5	93.8462	0.938462	3.864
15	Female	160	0.595246	488	35868	24400	24156	99	0.99	0
15	Female	191	0.318628	267	17755.5	13350	12816	96	0.96	0
15	Female	173	0.249338	202	15200.5	10100	9948.5	98.5	0.985	0
15	Female	189	0.247321	193	14185.5	9650	9312.25	96.5	0.965	0
15	Female	184	0.357226	408	24990	20400	20400	100	1	0
15	Female	184	0.311763	302	20309.5	15100	14873.5	98.5	0.985	0
15	Female	140	0.214159	263	19527.8	9862.5	9796.75	99.3333	0.993333	0
15	Female	133	0.115926	85	7735	4250	4143.75	97.5	0.975	1.30769
15	Female	165	0.167375	138	9142.5	6900	6831	99	0.99	0
15	Female	149	0.153287	187	14539.2	9350	8835.75	94.5	0.945	0
15	Female	150	0.142942	101	8206.25	4292.5	4216.75	98.2353	0.982353	0
15	Female	150	0.202596	153	13770	6885	6885	100	1	0
15	Female	158	0.146002	84	7098	4200	4074	97	0.97	0
15	Female	134	0.101473	82	7236.5	2050	2050	100	1	1.28125
15	Female	162	0.158095	159	12481.5	5565	5326.5	95.7143	0.957143	0
15	Female	170	0.15913	119	11215.8	2082.5	1844.5	88.5714	0.885714	0
15	Female	172	0.22882	99	9182.25	3217.5	3118.5	96.9231	0.969231	0
15	Female	177	0.149981	110	8607.5	4950	4620	93.3333	0.933333	1.26437
16	Hermaphrodite	228	0.289647	262	18012.5	7205	6746.5	93.6364	0.936364	0
16	Hermaphrodite	172	0.179937	172	12040	3440	3268	95	0.95	22.0513
16	Hermaphrodite	198	0.25308	250	14937.5	3437.5	2562.5	74.5455	0.745455	9.92063
16	Hermaphrodite	210	0.22031	198	10840.5	7672.5	7474.5	97.4194	0.974194	2.75
16	Hermaphrodite	203	0.331376	280	19390	10150	9730	95.8621	0.958621	3.5443
16	Hermaphrodite	157	0.207507	96	6864	3120	2952	94.6154	0.946154	6.4
16	Hermaphrodite	168	0.143886	99	5271.75	4331.25	4281.75	98.8571	0.988571	1.03125
16	Hermaphrodite	175	0.187273	170	9392.5	2550	2337.5	91.6667	0.916667	6.43939
16	Hermaphrodite	214	0.271914	340	15640	13600	13260	97.5	0.975	13.3333
16	Hermaphrodite	200	0.322039	370	24882.5	13412.5	12950	96.5517	0.965517	11.1278
16	Hermaphrodite	204	0.185006	122	7594.5	1677.5	1616.5	96.3636	0.963636	8.5614
16	Hermaphrodite	141	0.0913429	91	3685.5	341.25	318.5	93.3333	0.933333	3.79167
16	Female	224	0.311008	323	27939.5	16150	15423.2	95.5	0.955	12.92
16	Female	161	0.209178	162	15430.5	2835	2794.5	98.5714	0.985714	1.47273
16	Female	185	0.240846	336	23856	13440	13356	99.375	0.99375	12.2927
16	Female	171	0.205742	158	13193	7900	7900	100	1	12.5841
16	Female	194	0.153577	133	10773	6650	6550.25	98.5	0.985	3.8
16	Female	174	0.206919	181	14842	4072.5	3484.25	85.5556	0.855556	4.72174
16	Female	200	0.172784	145	12470	1993.75	1341.25	67.2727	0.672727	0
16	Female	192	0.178074	187	13464	9350	9303.25	99.5	0.995	1.74766
16	Female	217	0.226333	209	20377.5	10450	10397.8	99.5	0.995	1.22222
16	Female	175	0.310163	430	35582.5	21500	16232.5	75.5	0.755	20.0358
16	Female	180	0.143646	146	10585	3102.5	2701	87.0588	0.870588	9.24051
16	Female	141	0.0893837	57	2479.5	14.25	0	0	0	0
C. palustre population coordinates in the detailed study
Locality (Population)	Coordinates
1	49°15'15.5"N, 16°18'40.0"E
2	49°15'03.4"N, 16°16'19.5"E
3	49°21'19.8"N, 16°07'28.9"E
4	49°11'45.8"N, 15°37'39.1"E
5	49°10'26.5"N, 15°38'05.9"E
6	49°28'23.8"N, 16°26'47.9"E
7	49°29'03.4"N, 16°24'36.8"E
8	49°35'50.1"N, 16°15'24.8"E
9	49°43'53.1"N, 15°55'52.5"E
10	49°43'01.9"N, 15°55'58.1"E
11	49°27'48.2"N 16°01'36.0"E
12	49°35'08.0"N, 16°06'53.1"E
13	49°43'26.6"N, 16°00'32.0"E
14	49°37'01.7"N, 16°00'25.3"E
15	49°26'34.5"N, 16°02'51.9"E
16	49°47'01.8"N, 16°10'02.1"E
